# Supplementary material for: Associating ridesourcing with road safety outcomes: Insights from Austin, Texas
Source: PLoS One. 2021 Mar 18;16(3):e0248311. doi: 10.1371/journal.pone.0248311 (PMC7971567; doi:10.1371/journal.pone.0248311)
Supplement: S1 File — Transportation and socio-demographic data used in the analysis. (CSV) [file pone.0248311.s002.csv]

Geoid	Time	ID	Month	Year	DateGen	GasPrice	Crashes	Fatalities	Injuries	DWI	TotalTrips	EmpPrcnt	MedHHInc	VehOwn0	PopDensity	TripsRideAustin	Airport	Commercial	Period	LogCrashes	LogPopDensity	LogInjuries	LogDWI	LogFatalities	LogTripsRideAustin	Transfer Function Model (1) - Num0,0	Transfer Function Model (1) - Intercept
48453000101	1	1	1	2012	Jan-12	3.208	8	0	11	4	26347.98341	0.665	68939	0.0168	32504.51947	0	0	0	1	2.197224577	10.38916518	2.48490665	1.609437912	0	0	-5144.5066	125.0993
48453000102	1	2	1	2012	Jan-12	3.208	1	0	2	0	3934.981369	0.604	143393	0.0233	12144.51551	0	0	0	1	0.693147181	9.404715287	1.098612289	0	0	0	-2998.840098	-37.80780672
48453000203	1	3	1	2012	Jan-12	3.208	3	0	1	3	20117.15422	0.637	44083	0.0165	35731.49984	0	0	0	1	1.386294361	10.48381591	0.693147181	1.386294361	0	0	-3506.827592	58.51023313
48453000204	1	4	1	2012	Jan-12	3.208	11	0	8	4	36185.91129	0.697	48494	0.036	45278.45291	0	0	0	1	2.48490665	10.72060863	2.197224577	1.609437912	0	0	-8380.52075	143.1670772
48453000205	1	5	1	2012	Jan-12	3.208	4	0	3	0	10804.40675	0.832	44375	0.0771	62226.05654	0	0	0	1	1.609437912	11.03854518	1.386294361	0	0	0	-2588.05265	-55.79753212
48453000206	1	6	1	2012	Jan-12	3.208	1	0	0	0	19140.04109	0.716	61354	0.0291	60656.67786	0	0	0	1	0.693147181	11.0130015	0	0	0	0	-4177.6295	79.41608657
48453000302	1	7	1	2012	Jan-12	3.208	4	0	6	2	14631.33402	0.717	32731	0.0754	72756.43487	0	0	0	1	1.609437912	11.19488638	1.945910149	1.098612289	0	0	-7388.261547	-75.70495821
48453000304	1	8	1	2012	Jan-12	3.208	5	0	4	2	11347.54428	0.803	41229	0.0616	75920.53059	0	0	0	1	1.791759469	11.23745559	1.609437912	1.098612289	0	0	-3287.998641	20.09529637
48453000305	1	9	1	2012	Jan-12	3.208	7	0	6	3	15605.84455	0.826	37734	0.0277	62264.89041	0	0	0	1	2.079441542	11.03916905	1.945910149	1.386294361	0	0	-4097.757009	87.85101377
48453000306	1	10	1	2012	Jan-12	3.208	9	0	6	3	50094.62871	0.782	64211	0.0332	18311.85977	0	0	0	1	2.302585093	9.815358812	1.945910149	1.386294361	0	0	0.018493621	83.9291814
48453000307	1	11	1	2012	Jan-12	3.208	4	0	6	2	21775.50722	0.796	60942	0.0122	39586.87599	0	0	0	1	1.609437912	10.58627819	1.945910149	1.098612289	0	0	-2078.918983	164.8123034
48453000401	1	12	1	2012	Jan-12	3.208	10	0	22	1	3757.350466	0.754	39469	0.0503	40654.54565	0	0	0	1	2.397895273	10.61289053	3.135494216	0.693147181	0	0	-7661.489863	-428.4315585
48453000402	1	13	1	2012	Jan-12	3.208	9	0	9	1	14859.03466	0.741	37692	0.0794	48571.54036	0	0	0	1	2.302585093	10.79081364	2.302585093	0.693147181	0	0	-2064.440124	52.44993762
48453000500	1	14	1	2012	Jan-12	3.208	0	0	0	0	6995.025225	0.737	32472	0.0785	113230.9059	0	0	0	1	0	11.63719326	0	0	0	0	-3326.294896	-35.89508962
48453000601	1	15	1	2012	Jan-12	3.208	2	0	0	0	808.6831137	0.294	6458	0.038	239246.1909	0	0	0	1	1.098612289	12.38525257	0	0	0	0	-5070.746712	-1027.504943
48453000603	1	16	1	2012	Jan-12	3.208	6	0	4	6	7511.547454	0.397	6832	0.0691	272850.8866	0	0	0	1	1.945910149	12.51668439	1.609437912	1.945910149	0	0	-3703.542443	-175.5685268
48453000604	1	17	1	2012	Jan-12	3.208	4	0	1	2	3297.609074	0.408	9413	0.2178	224653.8852	0	0	0	1	1.609437912	12.32232066	0.693147181	1.098612289	0	0	-3220.417556	-205.4308072
48453000700	1	18	1	2012	Jan-12	3.208	10	0	6	4	35507.1967	0.689	39018	0.0853	21498.51353	0	0	0	1	2.397895273	9.975785587	1.945910149	1.609437912	0	0	-11613.0346	23.90273089
48453000801	1	19	1	2012	Jan-12	3.208	3	0	1	1	17970.41333	0.572	40536	0.0744	32301.42279	0	0	0	1	1.386294361	10.38289752	0.693147181	0.693147181	0	0	-1058.583638	91.79393658
48453000802	1	20	1	2012	Jan-12	3.208	4	0	3	3	28005.80851	0.714	23023	0.1959	56613.90259	0	0	0	1	1.609437912	10.94402753	1.386294361	1.386294361	0	0	-1946.937855	244.072342
48453000803	1	21	1	2012	Jan-12	3.208	7	0	2	1	10845.43509	0.712	50114	0.0805	41841.83812	0	0	0	1	2.079441542	10.64167593	1.098612289	0.693147181	0	0	-1939.289621	35.82332444
48453000804	1	22	1	2012	Jan-12	3.208	4	0	1	2	22342.34954	0.666	31492	0.1105	61249.31068	0	0	0	1	1.609437912	11.0227242	0.693147181	1.098612289	0	0	-1452.208851	169.1040362
48453000901	1	23	1	2012	Jan-12	3.208	5	0	4	0	8315.594796	0.686	40556	0.045	63563.27297	0	0	0	1	1.791759469	11.05980685	1.609437912	0	0	0	-385.3272462	-12.31291152
48453000902	1	24	1	2012	Jan-12	3.208	14	0	14	11	53849.24614	0.639	33634	0.0584	49028.71333	0	0	0	1	2.708050201	10.80018179	2.708050201	2.48490665	0	0	-13086.45892	236.7946863
48453001000	1	25	1	2012	Jan-12	3.208	5	0	10	2	11740.79301	0.629	29286	0.0524	42946.80066	0	0	0	1	1.791759469	10.66774072	2.397895273	1.098612289	0	0	-2507.408524	-22.29146839
48453001100	1	26	1	2012	Jan-12	3.208	32	0	25	45	41878.89939	0.679	91774	0.0518	44685.69949	0	0	0	1	3.496507561	10.70743119	3.258096538	3.828641396	0	0	-32340.72128	-674.9010125
48453001200	1	27	1	2012	Jan-12	3.208	9	0	10	22	31582.35059	0.835	62338	0.0255	47115.60415	0	0	0	1	2.302585093	10.76038075	2.397895273	3.135494216	0	0	-6226.092449	-16.88219663
48453001303	1	28	1	2012	Jan-12	3.208	6	0	2	6	17964.50856	0.842	82560	0.0162	40004.22987	0	0	0	1	1.945910149	10.59676547	1.098612289	1.945910149	0	0	0.027396081	-91.13610243
48453001304	1	29	1	2012	Jan-12	3.208	2	0	4	2	12372.72594	0.826	57083	0	56221.09837	0	0	0	1	1.098612289	10.93706517	1.609437912	1.098612289	0	0	-3198.541991	21.13163567
48453001305	1	30	1	2012	Jan-12	3.208	15	0	8	31	21452.82517	0.78	63883	0.0407	49561.39267	0	0	0	1	2.772588722	10.81098761	2.197224577	3.465735903	0	0	-12362.01132	-150.2935354
48453001307	1	31	1	2012	Jan-12	3.208	4	0	3	2	19445.88832	0.791	38198	0.0575	55380.38114	0	0	0	1	1.609437912	10.92199874	1.386294361	1.098612289	0	0	-1141.206236	88.05572011
48453001308	1	32	1	2012	Jan-12	3.208	3	0	1	3	31208.65719	0.787	45242	0.111	59593.14217	0	0	0	1	1.386294361	10.99531256	0.693147181	1.386294361	0	0	-3658.413432	180.0728151
48453001401	1	33	1	2012	Jan-12	3.208	1	0	0	0	13351.72468	0.786	68458	0.0195	59458.88963	0	0	0	1	0.693147181	10.99305724	0	0	0	0	-835.5575941	-5.005023413
48453001402	1	34	1	2012	Jan-12	3.208	2	0	1	2	6660.325922	0.84	56016	0.0272	56611.8615	0	0	0	1	1.098612289	10.94399147	0.693147181	1.098612289	0	0	-2642.616998	11.9635012
48453001403	1	35	1	2012	Jan-12	3.208	6	0	4	1	3067.019781	0.867	39496	0.0926	46027.44158	0	0	0	1	1.945910149	10.73701478	1.609437912	0.693147181	0	0	-2359.431321	-28.57919166
48453001501	1	36	1	2012	Jan-12	3.208	5	0	3	2	15217.53203	0.714	66295	0.0022	37764.81714	0	0	0	1	1.791759469	10.53915966	1.386294361	1.098612289	0	0	-4911.339045	-63.32709698
48453001503	1	37	1	2012	Jan-12	3.208	10	0	4	3	62989.45411	0.813	45398	0.1196	30817.8923	0	0	0	1	2.397895273	10.33588317	1.609437912	1.386294361	0	0	-11836.62746	327.9189183
48453001504	1	38	1	2012	Jan-12	3.208	1	0	3	3	26421.81774	0.75	64110	0.0705	51054.84222	0	0	0	1	0.693147181	10.84067526	1.386294361	1.386294361	0	0	0.000617022	64.82951687
48453001505	1	39	1	2012	Jan-12	3.208	3	0	1	1	10232.14578	0.784	49239	0.0669	57523.14035	0	0	0	1	1.386294361	10.95995997	0.693147181	0.693147181	0	0	-5446.017458	-24.78299563
48453001602	1	40	1	2012	Jan-12	3.208	8	0	5	4	10298.16424	0.707	51778	0.0221	30117.54395	0	0	0	1	2.197224577	10.31289634	1.791759469	1.609437912	0	0	-3752.712612	3.411898634
48453001603	1	41	1	2012	Jan-12	3.208	7	0	0	4	3113.735999	0.741	121622	0.0087	50082.46508	0	0	0	1	2.079441542	10.82144619	0	1.609437912	0	0	-3090.605991	-48.52263607
48453001604	1	42	1	2012	Jan-12	3.208	2	0	0	0	2746.263067	0.606	135750	0	32219.79538	0	0	0	1	1.098612289	10.38036734	0	0	0	0	-2174.395528	-48.30629381
48453001605	1	43	1	2012	Jan-12	3.208	4	0	1	2	987.5924321	0.77	80393	0.0136	54192.55165	0	0	0	1	1.609437912	10.90031721	0.693147181	1.098612289	0	0	-2179.604669	-126.0234879
48453001606	1	44	1	2012	Jan-12	3.208	1	0	0	0	9026.24733	0.134	77265	0	23837.50938	0	0	1	1	0.693147181	10.07905759	0	0	0	0	-799.5431558	90.45324308
48453001705	1	45	1	2012	Jan-12	3.208	4	0	2	0	14284.64441	0.63	104375	0.0052	23218.3093	0	0	0	1	1.609437912	10.05273951	1.098612289	0	0	0	-3769.559167	71.036604
48453001706	1	46	1	2012	Jan-12	3.208	11	0	12	2	14667.85465	0.726	63534	0.003	37786.33238	0	0	0	1	2.48490665	10.5397292	2.564949357	1.098612289	0	0	-1082.971164	66.55152071
48453001707	1	47	1	2012	Jan-12	3.208	13	0	11	7	17306.62424	0.671	70889	0.0208	47002.49477	0	0	0	1	2.63905733	10.75797723	2.48490665	2.079441542	0	0	-1205.157378	-6.411822707
48453001712	1	48	1	2012	Jan-12	3.208	2	0	1	0	41285.53972	0.664	46091	0.0685	46929.17996	0	0	0	1	1.098612289	10.75641624	0.693147181	0	0	0	-6623.363027	253.2564864
48453001713	1	49	1	2012	Jan-12	3.208	1	0	2	0	22815.55786	0.72	50643	0.0082	41113.8714	0	0	0	1	0.693147181	10.62412517	1.098612289	0	0	0	-2418.614578	117.3820902
48453001714	1	50	1	2012	Jan-12	3.208	4	0	2	1	82387.21777	0.736	79223	0.0237	18648.87884	0	0	0	1	1.609437912	9.833594929	1.098612289	0.693147181	0	0	0.035382158	462.3992543
48453001716	1	51	1	2012	Jan-12	3.208	2	0	0	0	8525.850444	0.738	111950	0.0087	6386.01118	0	0	0	1	1.098612289	8.762021704	0	0	0	0	-2042.711372	-52.34342788
48453001718	1	52	1	2012	Jan-12	3.208	13	0	8	2	34065.62024	0.69	74386	0.0224	43081.91282	0	0	0	1	2.63905733	10.67088174	2.197224577	1.098612289	0	0	-5843.962646	225.3204101
48453001719	1	53	1	2012	Jan-12	3.208	3	0	2	0	17149.92447	0.641	136992	0	20252.15947	0	0	0	1	1.386294361	9.916066084	1.098612289	0	0	0	-2474.736097	142.6807276
48453001722	1	54	1	2012	Jan-12	3.208	13	1	7	2	52465.80943	0.894	49609	0.0401	40314.35033	0	0	0	1	2.63905733	10.60448758	2.079441542	1.098612289	0.693147181	0	-12994.64857	324.3064034
48453001728	1	55	1	2012	Jan-12	3.208	0	0	0	2	24520.62647	0.786	67426	0	52784.87366	0	0	0	1	0	10.87399889	0	1.098612289	0	0	-5183.694983	109.2445974
48453001729	1	56	1	2012	Jan-12	3.208	1	0	0	0	14051.04781	0.814	70222	0.0045	41894.60253	0	0	0	1	0.693147181	10.64293615	0	0	0	0	-3568.721468	53.87691907
48453001733	1	57	1	2012	Jan-12	3.208	3	0	0	0	3440.372633	0.688	118656	0.0191	4417.900463	0	0	0	1	1.386294361	8.39364618	0	0	0	0	-1945.835116	-33.47152087
48453001737	1	58	1	2012	Jan-12	3.208	6	0	2	2	18459.97564	0.779	111003	0	33794.8816	0	0	0	1	1.945910149	10.42809423	1.098612289	1.098612289	0	0	-8110.831179	-81.15054075
48453001738	1	59	1	2012	Jan-12	3.208	4	0	2	0	14138.65944	0.707	98591	0.0047	37818.99496	0	0	0	1	1.609437912	10.54059321	1.098612289	0	0	0	-7867.979846	-89.35873062
48453001740	1	60	1	2012	Jan-12	3.208	3	0	1	1	14743.03555	0.728	76906	0.0033	25673.93709	0	0	0	1	1.386294361	10.15327058	0.693147181	0.693147181	0	0	-1032.403161	5.501956992
48453001741	1	61	1	2012	Jan-12	3.208	4	0	0	0	16643.29138	0.599	83342	0	5279.519749	0	0	0	1	1.609437912	8.571779809	0	0	0	0	-4674.067171	133.6839392
48453001742	1	62	1	2012	Jan-12	3.208	6	0	0	0	33833.50748	0.777	73068	0.0109	7662.945863	0	0	0	1	1.945910149	8.944282256	0	0	0	0	-4274.572708	182.1293867
48453001745	1	63	1	2012	Jan-12	3.208	7	0	4	1	17422.28583	0.693	89427	0.0202	20780.01691	0	0	0	1	2.079441542	9.9417952	1.609437912	0.693147181	0	0	-1800.694093	119.761181
48453001746	1	64	1	2012	Jan-12	3.208	1	0	2	0	28281.05828	0.808	60953	0.0266	44881.82152	0	0	0	1	0.693147181	10.71181041	1.098612289	0	0	0	-4679.038898	213.5858994
48453001747	1	65	1	2012	Jan-12	3.208	3	0	3	1	29621.18492	0.729	57361	0.0407	62527.7956	0	0	0	1	1.386294361	11.04338246	1.386294361	0.693147181	0	0	-7495.758416	176.1617326
48453001748	1	66	1	2012	Jan-12	3.208	3	0	4	0	28322.35714	0.769	78783	0	28875.45384	0	0	0	1	1.386294361	10.2707818	1.609437912	0	0	0	0.01019563	123.9862854
48453001749	1	67	1	2012	Jan-12	3.208	0	0	0	2	35831.35066	0.744	54531	0.0131	36873.41319	0	0	0	1	0	10.51527318	0	1.098612289	0	0	-6529.970935	185.4318053
48453001750	1	68	1	2012	Jan-12	3.208	14	0	14	3	96150.81859	0.82	60395	0.0045	22723.73107	0	0	0	1	2.708050201	10.03120908	2.708050201	1.386294361	0	0	0.017530481	353.3706677
48453001751	1	69	1	2012	Jan-12	3.208	2	0	0	0	9642.127303	0.591	106919	0	35441.35991	0	0	0	1	1.098612289	10.47566299	0	0	0	0	-2054.30687	47.02808134
48453001752	1	70	1	2012	Jan-12	3.208	6	0	8	1	15817.01358	0.757	31126	0.0624	113762.8069	0	0	0	1	1.945910149	11.64187971	2.197224577	0.693147181	0	0	-2369.258119	87.02229931
48453001753	1	71	1	2012	Jan-12	3.208	7	0	4	3	88244.00829	0.886	59022	0.0267	13480.69039	0	0	0	1	2.079441542	9.509087776	1.609437912	1.386294361	0	0	0.057567123	387.1441902
48453001754	1	72	1	2012	Jan-12	3.208	6	0	4	2	29843.47299	0.693	59464	0.0069	39130.64347	0	0	0	1	1.945910149	10.57468671	1.609437912	1.098612289	0	0	-5023.136597	107.0104542
48453001755	1	73	1	2012	Jan-12	3.208	0	0	0	0	4082.660775	0.705	163451	0	21884.94466	0	0	0	1	0	9.993599913	0	0	0	0	-1687.538726	-75.17511652
48453001756	1	74	1	2012	Jan-12	3.208	6	1	3	0	20082.02498	0.794	78011	0.0046	52694.06164	0	0	0	1	1.945910149	10.87227702	1.386294361	0	0.693147181	0	-3316.21795	155.682895
48453001757	1	75	1	2012	Jan-12	3.208	0	0	0	0	4861.911672	0.625	106042	0.0095	23618.2672	0	0	0	1	0	10.06981806	0	0	0	0	-919.3397618	13.8290015
48453001760	1	76	1	2012	Jan-12	3.208	5	0	2	0	25264.84402	0.74	125997	0.0015	12254.15233	0	0	0	1	1.791759469	9.413701726	1.098612289	0	0	0	-8912.670041	-42.90361528
48453001761	1	77	1	2012	Jan-12	3.208	3	1	2	0	5199.35405	0.72	126476	0.0112	6400.571583	0	0	0	1	1.386294361	8.764298799	1.098612289	0	0.693147181	0	-5099.128921	-52.99093256
48453001764	1	78	1	2012	Jan-12	3.208	1	0	0	0	6262.434738	0.67	85721	0.0108	1311.805453	0	0	0	1	0.693147181	7.179921693	0	0	0	0	-4623.36416	-99.59983175
48453001765	1	79	1	2012	Jan-12	3.208	12	0	75	0	22627.0326	0.736	105033	0.0165	4518.817701	0	0	0	1	2.564949357	8.41622694	4.33073334	0	0	0	0.060637711	-256.9804
48453001766	1	80	1	2012	Jan-12	3.208	3	0	0	0	12320.10487	0.639	52708	0.013	723.1368291	0	0	0	1	1.386294361	6.584980365	0	0	0	0	-4365.517654	-26.57294583
48453001768	1	81	1	2012	Jan-12	3.208	11	1	6	0	11391.13207	0.714	97197	0.001	717.327251	0	0	0	1	2.48490665	6.576925247	1.945910149	0	0.693147181	0	-7325.477302	-134.2936519
48453001769	1	82	1	2012	Jan-12	3.208	5	0	1	0	14131.74958	0.717	76132	0	16370.56148	0	0	0	1	1.791759469	9.703301052	0.693147181	0	0	0	-3847.486192	17.18424317
48453001770	1	83	1	2012	Jan-12	3.208	1	0	1	0	11714.84853	0.705	134792	0	23982.16495	0	0	0	1	0.693147181	10.0851074	0.693147181	0	0	0	-6311.117853	-28.33581345
48453001771	1	84	1	2012	Jan-12	3.208	0	0	0	0	2110.335336	0.584	100655	0	14636.3133	0	0	0	1	0	9.591329253	0	0	0	0	-3623.420187	-105.0122479
48453001772	1	85	1	2012	Jan-12	3.208	3	0	2	0	9281.827801	0.811	68333	0	11464.35028	0	0	0	1	1.386294361	9.347084747	1.098612289	0	0	0	-3308.131374	17.52788961
48453001773	1	86	1	2012	Jan-12	3.208	10	0	1	0	18041.94387	0.595	125577	0	10741.04832	0	0	0	1	2.397895273	9.281921069	0.693147181	0	0	0	-3098.839613	-96.57110333
48453001774	1	87	1	2012	Jan-12	3.208	3	0	2	0	23217.20179	0.736	98606	0.0078	46624.7404	0	0	0	1	1.386294361	10.74990804	1.098612289	0	0	0	0.039378354	50.08629518
48453001775	1	88	1	2012	Jan-12	3.208	1	0	0	0	1735.19359	0.672	111250	0	7186.418086	0	0	0	1	0.693147181	8.880087288	0	0	0	0	-2324.951219	-118.2881305
48453001776	1	89	1	2012	Jan-12	3.208	3	0	3	0	10662.33817	0.866	79125	0	34065.92498	0	0	0	1	1.386294361	10.43608225	1.386294361	0	0	0	-3506.229474	30.72436648
48453001777	1	90	1	2012	Jan-12	3.208	2	0	5	0	17126.28514	0.798	67321	0	57364.14707	0	0	0	1	1.098612289	10.9571922	1.791759469	0	0	0	-3660.205702	96.37159525
48453001778	1	91	1	2012	Jan-12	3.208	3	0	1	0	12591.13986	0.588	81607	0.0316	10998.85404	0	0	0	1	1.386294361	9.305637283	0.693147181	0	0	0	-7635.659078	-62.03067291
48453001779	1	92	1	2012	Jan-12	3.208	4	0	0	0	5795.083688	0.63	74146	0	7040.273501	0	0	0	1	1.609437912	8.859544328	0	0	0	0	-2823.232492	-69.07379831
48453001780	1	93	1	2012	Jan-12	3.208	8	0	2	0	1818.63951	0.594	60714	0.0109	1865.6205	0	0	0	1	2.197224577	7.531884856	1.098612289	0	0	0	-3402.198597	-104.9238149
48453001781	1	94	1	2012	Jan-12	3.208	1	0	1	0	4598.421108	0.625	93324	0	26892.13754	0	0	0	1	0.693147181	10.19962642	0.693147181	0	0	0	-2275.059254	8.976267057
48453001782	1	95	1	2012	Jan-12	3.208	1	0	0	0	3312.991127	0.686	113333	0	43165.46245	0	0	0	1	0.693147181	10.67281914	0	0	0	0	-1061.109744	-66.59351501
48453001783	1	96	1	2012	Jan-12	3.208	1	0	0	0	13687.93948	0.673	105250	0.0083	10345.46124	0	0	0	1	0.693147181	9.244399831	0	0	0	0	-1648.591751	79.20640399
48453001784	1	97	1	2012	Jan-12	3.208	3	0	0	0	13422.14847	0.679	153056	0.0156	8393.931209	0	0	0	1	1.386294361	9.035383375	0	0	0	0	-2297.645377	-77.71284235
48453001785	1	98	1	2012	Jan-12	3.208	4	0	3	1	41697.50047	0.893	54116	0.0297	30996.38854	0	0	0	1	1.609437912	10.34165824	1.386294361	0.693147181	0	0	0.030336526	243.6969695
48453001786	1	99	1	2012	Jan-12	3.208	0	0	0	1	6285.948608	0.809	56141	0.0196	64329.50595	0	0	0	1	0	11.07178923	0	0.693147181	0	0	-2942.301738	-60.57097
48453001804	1	100	1	2012	Jan-12	3.208	6	0	3	6	48386.19624	0.765	33223	0.0233	75898.20798	0	0	0	1	1.945910149	11.23716153	1.386294361	1.945910149	0	0	-7559.460971	384.2962531
48453001805	1	101	1	2012	Jan-12	3.208	2	0	1	5	50764.54603	0.812	33295	0.0619	85976.04611	0	0	0	1	1.098612289	11.36183563	0.693147181	1.791759469	0	0	-3744.248475	413.3195464
48453001806	1	102	1	2012	Jan-12	3.208	6	0	4	4	57570.75173	0.729	26936	0.0614	89421.69102	0	0	0	1	1.945910149	11.40112974	1.609437912	1.609437912	0	0	0.016826638	461.2651304
48453001811	1	103	1	2012	Jan-12	3.208	2	0	5	1	38520.99059	0.783	34112	0.0223	63279.15164	0	0	0	1	1.098612289	11.055327	1.791759469	0.693147181	0	0	-2937.065854	359.764756
48453001812	1	104	1	2012	Jan-12	3.208	18	0	18	1	72703.29601	0.718	26244	0.0926	88339.01938	0	0	0	1	2.944438979	11.3889485	2.944438979	0.693147181	0	0	-7485.558394	629.446488
48453001813	1	105	1	2012	Jan-12	3.208	15	0	20	1	96214.70862	0.768	32774	0.0524	51040.68363	0	0	0	1	2.772588722	10.8403979	3.044522438	0.693147181	0	0	-8590.549665	853.4333502
48453001817	1	106	1	2012	Jan-12	3.208	7	0	6	1	43324.56978	0.77	46623	0.0714	40700.59066	0	0	0	1	2.079441542	10.61402245	1.945910149	0.693147181	0	0	-8530.616461	190.248398
48453001818	1	107	1	2012	Jan-12	3.208	10	0	10	3	75971.64494	0.733	50108	0.0218	60052.43376	0	0	0	1	2.397895273	11.00299001	2.397895273	1.386294361	0	0	0.011010339	528.888089
48453001819	1	108	1	2012	Jan-12	3.208	6	0	2	5	70014.59859	0.766	29093	0.095	153364.508	0	0	0	1	1.945910149	11.94057929	1.098612289	1.791759469	0	0	-3328.608056	674.043983
48453001820	1	109	1	2012	Jan-12	3.208	0	0	0	3	63328.57563	0.814	31971	0.0972	104766.9283	0	0	0	1	0	11.55950298	0	1.386294361	0	0	0.008845956	500.4908799
48453001821	1	110	1	2012	Jan-12	3.208	2	0	2	0	49166.81683	0.756	44481	0.0268	59307.62683	0	0	0	1	1.098612289	10.99051005	1.098612289	0	0	0	-4533.53008	418.824612
48453001822	1	111	1	2012	Jan-12	3.208	2	0	1	4	54091.84422	0.774	32002	0.1001	114415.986	0	0	0	1	1.098612289	11.64760483	0.693147181	1.609437912	0	0	0.029245895	398.3916654
48453001823	1	112	1	2012	Jan-12	3.208	6	0	3	11	87818.36988	0.745	29967	0.0644	75875.35082	0	0	0	1	1.945910149	11.23686033	1.386294361	2.48490665	0	0	-6122.393869	767.0765458
48453001824	1	113	1	2012	Jan-12	3.208	0	0	0	0	8425.937258	0.766	51548	0.0039	35571.77485	0	0	0	1	0	10.47933587	0	0	0	0	-318.0285182	44.71734239
48453001826	1	114	1	2012	Jan-12	3.208	6	0	4	0	16045.44154	0.813	60231	0.0217	18208.40437	0	0	0	1	1.945910149	9.809693463	1.609437912	0	0	0	-3163.118532	26.75839582
48453001828	1	115	1	2012	Jan-12	3.208	1	0	0	1	11350.82267	0.815	94722	0.0128	43916.0422	0	0	0	1	0.693147181	10.69005773	0	0.693147181	0	0	-4213.763564	57.07209805
48453001829	1	116	1	2012	Jan-12	3.208	2	0	3	2	9664.515947	0.899	54308	0.023	44416.57413	0	0	0	1	1.098612289	10.70139048	1.386294361	1.098612289	0	0	-2270.538181	42.77314067
48453001832	1	117	1	2012	Jan-12	3.208	4	0	0	0	14211.93868	0.747	44184	0.012	55798.37058	0	0	0	1	1.609437912	10.92951787	0	0	0	0	-914.0290699	112.2245561
48453001833	1	118	1	2012	Jan-12	3.208	9	0	5	3	74524.58791	0.703	49390	0.0127	68584.54325	0	0	0	1	2.302585093	11.13583705	1.791759469	1.386294361	0	0	0.03096187	630.532105
48453001834	1	119	1	2012	Jan-12	3.208	8	0	1	0	64871.73421	0.827	55649	0.0139	14498.40371	0	0	0	1	2.197224577	9.581862804	0.693147181	0	0	0	-11174.96826	399.1590866
48453001835	1	120	1	2012	Jan-12	3.208	3	0	8	4	30029.34184	0.74	45918	0	56327.11288	0	0	0	1	1.386294361	10.93894903	2.197224577	1.609437912	0	0	-2737.142201	242.299482
48453001839	1	121	1	2012	Jan-12	3.208	19	0	20	2	99929.54884	0.802	58655	0.0099	21385.45963	0	0	0	1	2.995732274	9.970513273	3.044522438	1.098612289	0	0	-12703.76614	668.8968914
48453001840	1	122	1	2012	Jan-12	3.208	17	1	18	1	71323.49388	0.772	53161	0.023	27159.00618	0	0	0	1	2.890371758	10.20950081	2.944438979	0.693147181	0.693147181	0	-9098.749823	463.2500231
48453001841	1	123	1	2012	Jan-12	3.208	2	0	0	0	90173.39503	0.77	72365	0.0078	47969.95887	0	0	0	1	1.098612289	10.77835108	0	0	0	0	0.016580121	557.6952068
48453001842	1	124	1	2012	Jan-12	3.208	3	0	1	0	32940.02048	0.776	58382	0.0087	7162.09061	0	0	0	1	1.386294361	8.876696816	0.693147181	0	0	0	-4718.192024	69.61173336
48453001843	1	125	1	2012	Jan-12	3.208	1	0	0	0	15572.33013	0.814	78929	0.0165	57569.28249	0	0	0	1	0.693147181	10.96076178	0	0	0	0	-2985.989604	142.1899665
48453001844	1	126	1	2012	Jan-12	3.208	1	0	1	0	12840.05039	0.755	45441	0.0271	99730.55491	0	0	0	1	0.693147181	11.5102374	0.693147181	0	0	0	-2206.510996	70.99391746
48453001845	1	127	1	2012	Jan-12	3.208	2	0	2	3	23192.12756	0.763	62625	0.0288	33764.25598	0	0	0	1	1.098612289	10.42718762	1.098612289	1.386294361	0	0	-2610.642277	149.3674994
48453001846	1	128	1	2012	Jan-12	3.208	0	0	0	0	924.5037229	0.717	94205	0	11619.4826	0	0	0	1	0	9.360524561	0	0	0	0	-1493.467277	-46.77889208
48453001847	1	129	1	2012	Jan-12	3.208	6	0	5	1	27264.18196	0.765	76635	0.028	64769.16447	0	0	0	1	1.945910149	11.07860035	1.791759469	0.693147181	0	0	-5120.455088	171.7198118
48453001848	1	130	1	2012	Jan-12	3.208	7	0	10	3	86615.24142	0.766	51201	0.0081	39627.54805	0	0	0	1	2.079441542	10.58730505	2.397895273	1.386294361	0	0	-9602.037974	692.8068108
48453001849	1	131	1	2012	Jan-12	3.208	12	0	7	9	117195.3783	0.906	53986	0.0361	20990.04425	0	0	0	1	2.564949357	9.951851161	2.079441542	2.302585093	0	0	0.071215634	252.3389684
48453001850	1	132	1	2012	Jan-12	3.208	5	0	3	3	51715.70315	0.854	39048	0.0083	69898.58464	0	0	0	1	1.791759469	11.15481499	1.386294361	1.386294361	0	0	-10106.43654	398.3510016
48453001851	1	133	1	2012	Jan-12	3.208	2	0	0	0	61066.55017	0.739	53299	0.013	33067.17414	0	0	0	1	1.098612289	10.40632659	0	0	0	0	-10049.00944	372.4531345
48453001853	1	134	1	2012	Jan-12	3.208	1	0	0	0	7880.980728	0.85	84028	0	53879.39666	0	0	0	1	0.693147181	10.89452199	0	0	0	0	-2979.143976	33.34176474
48453001854	1	135	1	2012	Jan-12	3.208	1	0	0	0	20430.84673	0.73	51694	0	947.880152	0	0	0	1	0.693147181	6.855282502	0	0	0	0	-1170.198181	100.9276412
48453001855	1	136	1	2012	Jan-12	3.208	13	0	15	0	103995.8052	0.737	73557	0.0199	20880.95205	0	0	0	1	2.63905733	9.946640527	2.772588722	0	0	0	0.072262151	339.6394961
48453001856	1	137	1	2012	Jan-12	3.208	8	0	5	0	33898.4743	0.689	75066	0.0079	2665.722703	0	0	0	1	2.197224577	7.888605545	1.791759469	0	0	0	-3925.962897	170.4454609
48453001857	1	138	1	2012	Jan-12	3.208	13	0	7	2	64241.15021	0.786	64763	0	21100.28513	0	0	0	1	2.63905733	9.957089224	2.079441542	1.098612289	0	0	-12936.17748	369.7192275
48453001858	1	139	1	2012	Jan-12	3.208	5	0	2	0	89839.79041	0.768	97938	0.0053	13745.70083	0	0	0	1	1.791759469	9.528554135	1.098612289	0	0	0	0.023615833	307.4948886
48453001859	1	140	1	2012	Jan-12	3.208	2	0	5	0	5638.256095	0.8	92344	0	590.9736438	0	0	0	1	1.098612289	6.383462113	1.791759469	0	0	0	-588.195659	0.495506721
48453001860	1	141	1	2012	Jan-12	3.208	3	0	3	0	31610.12835	0.808	47862	0.0631	57060.48775	0	0	0	1	1.386294361	10.9518847	1.386294361	0	0	0	-4104.116618	252.9116855
48453001861	1	142	1	2012	Jan-12	3.208	1	0	1	0	24205.08842	0.801	74292	0.03	75388.13081	0	0	0	1	0.693147181	11.23041839	0.693147181	0	0	0	-3355.402413	199.8576598
48453001862	1	143	1	2012	Jan-12	3.208	4	0	0	0	16559.11849	0.75	84947	0	38541.88634	0	0	0	1	1.609437912	10.55952683	0	0	0	0	-1228.814081	-22.4261874
48453001863	1	144	1	2012	Jan-12	3.208	2	0	3	0	27972.93832	0.767	30596	0.0473	73452.25907	0	0	0	1	1.098612289	11.20440455	1.386294361	0	0	0	-4561.717057	167.2370405
48453001864	1	145	1	2012	Jan-12	3.208	3	0	4	0	18215.38431	0.794	46135	0	15997.00697	0	0	0	1	1.386294361	9.680219429	1.609437912	0	0	0	-4373.960727	82.28251762
48453001901	1	146	1	2012	Jan-12	3.208	4	0	4	2	19076.13095	0.818	66581	0.0272	36981.01983	0	0	0	1	1.609437912	10.51818712	1.609437912	1.098612289	0	0	-5285.194151	66.45656028
48453001908	1	147	1	2012	Jan-12	3.208	8	0	3	0	28278.78904	0.612	77862	0.0082	7105.317746	0	0	0	1	2.197224577	8.868739491	1.386294361	0	0	0	-6444.07396	122.2732712
48453001910	1	148	1	2012	Jan-12	3.208	28	0	13	1	37324.54508	0.638	103750	0.0029	17139.24927	0	0	0	1	3.36729583	9.749184735	2.63905733	0.693147181	0	0	-3003.092385	165.5463948
48453001911	1	149	1	2012	Jan-12	3.208	3	0	0	0	17902.04261	0.9	55526	0.0205	25026.39279	0	0	0	1	1.386294361	10.12772622	0	0	0	0	-64.92861516	64.34051119
48453001912	1	150	1	2012	Jan-12	3.208	3	0	1	0	18603.87899	0.571	144563	0	7216.918042	0	0	0	1	1.386294361	8.88432183	0.693147181	0	0	0	0.02630899	43.05914908
48453001913	1	151	1	2012	Jan-12	3.208	5	0	4	0	7564.124235	0.612	209479	0	10868.69149	0	0	0	1	1.791759469	9.293733598	1.609437912	0	0	0	-2351.230002	51.91430121
48453001914	1	152	1	2012	Jan-12	3.208	2	0	1	2	1773.178417	0.757	85792	0.0104	12499.82848	0	0	0	1	1.098612289	9.433550199	0.693147181	1.098612289	0	0	-2807.409443	-71.38842654
48453001915	1	153	1	2012	Jan-12	3.208	11	0	6	2	10367.70776	0.591	52356	0.0203	9232.909979	0	0	0	1	2.48490665	9.130637854	1.945910149	1.098612289	0	0	-4257.236191	-149.6632635
48453001916	1	154	1	2012	Jan-12	3.208	10	0	12	0	13331.52612	0.579	180987	0	6936.637361	0	0	0	1	2.397895273	8.844716558	2.564949357	0	0	0	-1421.418106	20.84485694
48453001917	1	155	1	2012	Jan-12	3.208	6	0	2	0	10026.64746	0.703	156149	0	15845.69096	0	0	0	1	1.945910149	9.670715985	1.098612289	0	0	0	-3064.252467	9.540118545
48453001918	1	156	1	2012	Jan-12	3.208	5	0	5	0	10329.0171	0.534	148654	0	7614.209898	0	0	0	1	1.791759469	8.937902829	1.791759469	0	0	0	-826.0318705	-95.61188857
48453001919	1	157	1	2012	Jan-12	3.208	0	0	0	0	13635.66907	0.611	148333	0.0137	24244.50271	0	0	0	1	0	10.09598642	0	0	0	0	-4952.015885	52.7504401
48453002002	1	158	1	2012	Jan-12	3.208	0	0	0	0	2320.289138	0.826	68750	0.0238	49867.22293	0	0	0	1	0	10.81713926	0	0	0	0	-2154.262097	-79.00329265
48453002003	1	159	1	2012	Jan-12	3.208	7	0	7	3	40961.98144	0.689	43887	0.055	50903.88149	0	0	0	1	2.079441542	10.8377141	2.079441542	1.386294361	0	0	-6270.432444	303.8628366
48453002004	1	160	1	2012	Jan-12	3.208	6	0	4	1	30019.29343	0.826	30264	0.1254	64506.20116	0	0	0	1	1.945910149	11.07453214	1.609437912	0.693147181	0	0	-5892.887625	163.1276102
48453002005	1	161	1	2012	Jan-12	3.208	2	0	1	1	25261.87366	0.824	39583	0.1079	80867.06585	0	0	0	1	1.098612289	11.30057429	0.693147181	0.693147181	0	0	-3232.788697	166.9024114
48453002104	1	162	1	2012	Jan-12	3.208	3	0	1	1	34952.13877	0.73	57500	0.0697	70467.00703	0	0	0	1	1.386294361	11.16291408	0.693147181	0.693147181	0	0	-1410.994069	323.1329956
48453002105	1	163	1	2012	Jan-12	3.208	18	0	18	4	94474.48048	0.734	26639	0.1058	77052.25706	0	0	0	1	2.944438979	11.25225211	2.944438979	1.609437912	0	0	-6778.489013	776.064851
48453002106	1	164	1	2012	Jan-12	3.208	4	0	1	1	26851.16597	0.658	55590	0.017	57342.46885	0	0	0	1	1.609437912	10.95681423	0.693147181	0.693147181	0	0	-1197.16699	233.3265998
48453002107	1	165	1	2012	Jan-12	3.208	5	0	8	0	31096.48841	0.59	40759	0.0096	39781.90561	0	0	0	1	1.791759469	10.59119259	2.197224577	0	0	0	-1827.123639	278.9323666
48453002108	1	166	1	2012	Jan-12	3.208	4	0	4	1	56970.83514	0.622	29770	0.0656	36283.93838	0	0	0	1	1.609437912	10.49915801	1.609437912	0.693147181	0	0	-4325.020362	562.2690827
48453002109	1	167	1	2012	Jan-12	3.208	4	0	2	2	33977.71326	0.598	34421	0.0808	33920.37822	0	0	0	1	1.609437912	10.43180072	1.098612289	1.098612289	0	0	-4586.771545	281.8976121
48453002110	1	168	1	2012	Jan-12	3.208	2	0	0	2	30509.22142	0.558	31589	0.1161	34904.09269	0	0	0	1	1.098612289	10.46038802	0	1.098612289	0	0	-2668.719425	260.6388048
48453002111	1	169	1	2012	Jan-12	3.208	7	1	10	4	31486.59134	0.613	32978	0.0778	17326.7096	0	0	0	1	2.079441542	9.76006221	2.397895273	1.609437912	0.693147181	0	-8484.711152	167.7800838
48453002112	1	170	1	2012	Jan-12	3.208	2	0	2	1	35986.91773	0.79	36003	0.1412	82850.6329	0	0	0	1	1.098612289	11.32480673	1.098612289	0.693147181	0	0	-2925.739592	339.4476557
48453002113	1	171	1	2012	Jan-12	3.208	5	0	3	0	15948.46753	0.706	58393	0.0194	48736.31029	0	0	0	1	1.791759469	10.79420014	1.386294361	0	0	0	-2821.425919	117.6272161
48453002201	1	172	1	2012	Jan-12	3.208	4	0	7	2	18254.79955	0.684	37159	0.0215	9173.193867	0	0	0	1	1.609437912	9.124149807	2.079441542	1.098612289	0	0	-1112.330729	110.9764223
48453002202	1	173	1	2012	Jan-12	3.208	3	0	2	3	72928.81888	0.63	30032	0.0393	20169.75351	0	0	0	1	1.386294361	9.911988988	1.098612289	1.386294361	0	0	0.047525464	663.7030609
48453002207	1	174	1	2012	Jan-12	3.208	7	0	6	0	39660.32218	0.801	51103	0.0698	3245.042701	0	0	0	1	2.079441542	8.085191903	1.945910149	0	0	0	-4522.297441	292.9183439
48453002208	1	175	1	2012	Jan-12	3.208	8	0	3	4	42695.17092	0.541	35757	0.0163	15246.2438	0	0	0	1	2.197224577	9.632154031	1.386294361	1.609437912	0	0	-3773.065972	316.9290166
48453002209	1	176	1	2012	Jan-12	3.208	12	0	7	0	39526.91532	0.696	50954	0.0187	2948.865807	0	0	0	1	2.564949357	7.989514959	2.079441542	0	0	0	-3205.053962	186.2784796
48453002210	1	177	1	2012	Jan-12	3.208	4	0	1	0	176.5610377	0.664	49949	0.0401	1089.618583	0	0	0	1	1.609437912	6.994500322	0.693147181	0	0	0	-540.4180703	-51.15095841
48453002211	1	178	1	2012	Jan-12	3.208	3	0	4	0	16015.01065	0.787	44795	0	8412.708357	0	0	0	1	1.386294361	9.037617602	1.609437912	0	0	0	-318.0747173	118.6578286
48453002212	1	179	1	2012	Jan-12	3.208	3	0	6	0	2079.695465	0.776	56953	0.0376	606.2148502	0	0	0	1	1.386294361	6.408882683	1.945910149	0	0	0	-1234.946324	-6.449912492
48453002304	1	180	1	2012	Jan-12	3.208	8	0	1	9	47773.22965	0.831	34786	0.2305	70084.8788	0	0	0	1	2.197224577	11.15747661	0.693147181	2.302585093	0	0	-7269.906864	340.6639301
48453002307	1	181	1	2012	Jan-12	3.208	14	0	9	5	54463.04263	0.878	32891	0.0495	72713.2213	0	0	0	1	2.708050201	11.19429226	2.302585093	1.791759469	0	0	0.015855338	440.812888
48453002308	1	182	1	2012	Jan-12	3.208	5	0	4	8	79293.573	0.655	37456	0.0702	50770.8913	0	0	0	1	1.791759469	10.83509816	1.609437912	2.197224577	0	0	-7993.447065	532.1385803
48453002310	1	183	1	2012	Jan-12	3.208	4	0	1	0	12028.55437	0.672	24776	0.0358	4342.682064	0	0	0	1	1.609437912	8.376477669	0.693147181	0	0	0	-5494.365817	64.70883776
48453002312	1	184	1	2012	Jan-12	3.208	6	0	6	5	52738.40379	0.689	29500	0.0175	40051.27658	0	0	0	1	1.945910149	10.59794079	1.945910149	1.791759469	0	0	-3718.316312	412.790306
48453002313	1	185	1	2012	Jan-12	3.208	4	0	3	0	23292.18779	0.801	32965	0.0944	53101.52821	0	0	0	1	1.609437912	10.87997982	1.386294361	0	0	0	-4210.281436	152.178206
48453002314	1	186	1	2012	Jan-12	3.208	8	0	2	4	19258.026	0.852	28689	0.0967	53877.92388	0	0	0	1	2.197224577	10.89449466	1.098612289	1.609437912	0	0	-2279.270899	106.1842113
48453002315	1	187	1	2012	Jan-12	3.208	2	0	2	3	19921.6347	0.839	30642	0.2377	192051.9796	0	0	0	1	1.098612289	12.16552655	1.098612289	1.386294361	0	0	-627.9337118	152.4859655
48453002316	1	188	1	2012	Jan-12	3.208	12	0	10	4	34874.90114	0.849	25654	0.1261	238488.0438	0	0	0	1	2.564949357	12.38207865	2.397895273	1.609437912	0	0	-2629.832478	242.9889065
48453002317	1	189	1	2012	Jan-12	3.208	0	0	0	1	9892.19614	0.677	16073	0.0991	41248.82007	0	0	0	1	0	10.62740203	0	0.693147181	0	0	-4084.306804	44.12159669
48453002318	1	190	1	2012	Jan-12	3.208	2	0	1	4	48678.59717	0.703	29112	0.0556	127024.3432	0	0	0	1	1.098612289	11.7521419	0.693147181	1.609437912	0	0	-6315.347828	451.8132039
48453002319	1	191	1	2012	Jan-12	3.208	3	0	2	0	1748.164694	0.008	77265	0	48655.54838	0	1	0	1	1.386294361	10.79254168	1.098612289	0	0	0	-983.7560453	15.22023638
48453002402	1	192	1	2012	Jan-12	3.208	13	0	10	10	79886.88312	0.775	42175	0.0557	49460.63753	0	0	0	1	2.63905733	10.80895265	2.397895273	2.397895273	0	0	-12603.32884	618.3192289
48453002403	1	193	1	2012	Jan-12	3.208	2	0	3	5	19475.39828	0.832	44493	0	26852.73083	0	0	0	1	1.098612289	10.19816004	1.386294361	1.791759469	0	0	-5967.052161	49.09406766
48453002407	1	194	1	2012	Jan-12	3.208	10	0	7	3	22324.51608	0.753	78554	0.0326	8893.841272	0	0	0	1	2.397895273	9.093226755	2.079441542	1.386294361	0	0	-161.2133468	35.13735594
48453002409	1	195	1	2012	Jan-12	3.208	2	0	3	2	14359.54246	0.803	48164	0.0042	65087.20028	0	0	0	1	1.098612289	11.08349856	1.386294361	1.098612289	0	0	-724.43993	97.23634398
48453002410	1	196	1	2012	Jan-12	3.208	4	0	1	2	21925.06565	0.772	34758	0.0677	90990.81395	0	0	0	1	1.609437912	11.41852482	0.693147181	1.098612289	0	0	-3863.542805	159.9681138
48453002411	1	197	1	2012	Jan-12	3.208	15	0	9	3	57621.13244	0.726	36168	0.004	43211.67593	0	0	0	1	2.772588722	10.67388916	2.302585093	1.386294361	0	0	-5715.55017	368.0932375
48453002412	1	198	1	2012	Jan-12	3.208	4	0	6	1	27700.90153	0.664	47232	0.0177	115908.0725	0	0	0	1	1.609437912	11.6605613	1.945910149	0.693147181	0	0	-3743.655969	245.8290972
48453002413	1	199	1	2012	Jan-12	3.208	2	0	2	0	28918.03155	0.714	29968	0.0137	99470.41517	0	0	0	1	1.098612289	11.5076256	1.098612289	0	0	0	-1580.528341	246.0406554
48453002419	1	200	1	2012	Jan-12	3.208	7	0	6	0	40237.78588	0.833	29115	0.0832	84047.49852	0	0	0	1	2.079441542	11.33914927	1.945910149	0	0	0	-3232.177567	324.8813066
48453002421	1	201	1	2012	Jan-12	3.208	21	1	16	3	104181.1453	0.864	55881	0.0447	23503.54616	0	0	0	1	3.091042453	10.06494914	2.833213344	1.386294361	0.693147181	0	-21905.00565	688.9025799
48453002422	1	202	1	2012	Jan-12	3.208	6	0	3	3	44170.14611	0.756	36419	0.0622	36381.46533	0	0	0	1	1.945910149	10.50184222	1.386294361	1.386294361	0	0	-8375.585031	326.4954551
48453002423	1	203	1	2012	Jan-12	3.208	2	0	0	1	15427.92555	0.782	59897	0.039	64263.31329	0	0	0	1	1.098612289	11.07075975	0	0.693147181	0	0	-5202.057377	107.1425087
48453002424	1	204	1	2012	Jan-12	3.208	2	0	0	1	16588.01785	0.727	44401	0.0796	34716.90059	0	0	0	1	1.098612289	10.4550107	0	0.693147181	0	0	-2918.315731	110.048914
48453002425	1	205	1	2012	Jan-12	3.208	0	0	0	0	1506.088665	0.783	71848	0.0231	38742.02801	0	0	0	1	0	10.5647061	0	0	0	0	-2121.80396	-61.73958626
48453002426	1	206	1	2012	Jan-12	3.208	2	0	1	1	25066.78877	0.81	54159	0	14022.96647	0	0	0	1	1.098612289	9.548523036	0.693147181	0.693147181	0	0	-3569.251171	150.0757301
48453002427	1	207	1	2012	Jan-12	3.208	12	0	10	2	73316.2774	0.645	41199	0.0464	64436.36367	0	0	0	1	2.564949357	11.07344893	2.397895273	1.098612289	0	0	-6307.013679	653.0436691
48453002428	1	208	1	2012	Jan-12	3.208	0	0	0	1	10343.21888	0.749	54575	0	8592.412279	0	0	0	1	0	9.058751175	0	0.693147181	0	0	-3605.263712	-38.88358048
48453002429	1	209	1	2012	Jan-12	3.208	7	0	7	0	11131.12528	0.777	37460	0	7101.569237	0	0	0	1	2.079441542	8.868211862	2.079441542	0	0	0	-2242.970845	64.99964866
48453002430	1	210	1	2012	Jan-12	3.208	2	1	2	0	19511.78182	0.736	41619	0	43302.8456	0	0	0	1	1.098612289	10.67599672	1.098612289	0	0.693147181	0	-1791.393103	196.269812
48453002431	1	211	1	2012	Jan-12	3.208	7	0	5	6	73149.17503	0.812	59398	0.0034	9649.879581	0	0	0	1	2.079441542	9.174804338	1.791759469	1.945910149	0	0	-13645.53018	445.0730777
48453002432	1	212	1	2012	Jan-12	3.208	4	0	2	0	12197.3356	0.62	37500	0.0348	1267.410378	0	0	0	1	1.609437912	7.145519725	1.098612289	0	0	0	-3063.83964	46.45810032
48453002433	1	213	1	2012	Jan-12	3.208	5	0	24	0	24337.35802	0.743	59906	0.015	2155.752734	0	0	0	1	1.791759469	7.676359006	3.218875825	0	0	0	-3043.911455	146.9341658
48453002434	1	214	1	2012	Jan-12	3.208	2	0	2	0	563.3339208	0.629	56677	0	878.9177214	0	0	0	1	1.098612289	6.779828405	1.098612289	0	0	0	-1014.008108	-29.30758096
48453002435	1	215	1	2012	Jan-12	3.208	4	0	3	0	32310.10031	0.676	46033	0.0058	3823.566149	0	0	0	1	1.609437912	8.249200315	1.386294361	0	0	0	0.082865622	160.6869761
48453002436	1	216	1	2012	Jan-12	3.208	4	0	4	0	7957.979345	0.742	45714	0.0085	1116.602673	0	0	0	1	1.609437912	7.0189412	1.609437912	0	0	0	-2532.011994	47.05094799
48453002500	1	217	1	2012	Jan-12	3.208	8	0	11	1	24454.05615	0.782	59392	0.0371	45447.27582	0	0	0	1	2.197224577	10.72433016	2.48490665	0.693147181	0	0	-4027.117784	65.54400989
48453980000	1	218	1	2012	Jan-12	3.208	7	0	4	3	15811.90166	0	77265	0	315.4665593	0	1	0	1	2.079441542	5.757217578	1.609437912	1.386294361	0	0	-10049.19656	-178.7836405
48453000101	2	219	2	2012	Feb-12	3.468	12	0	9	2	24885.31239	0.665	68939	0.0168	32504.51947	0	0	0	1	2.564949357	10.38916518	2.302585093	1.098612289	0	0	-5144.5066	125.0993
48453000102	2	220	2	2012	Feb-12	3.468	1	0	0	0	3193.090751	0.604	143393	0.0233	12144.51551	0	0	0	1	0.693147181	9.404715287	0	0	0	0	-2998.840098	-37.80780672
48453000203	2	221	2	2012	Feb-12	3.468	5	0	5	3	19146.86881	0.637	44083	0.0165	35731.49984	0	0	0	1	1.791759469	10.48381591	1.791759469	1.386294361	0	0	-3506.827592	58.51023313
48453000204	2	222	2	2012	Feb-12	3.468	16	1	11	1	33863.80882	0.697	48494	0.036	45278.45291	0	0	0	1	2.833213344	10.72060863	2.48490665	0.693147181	0.693147181	0	-8380.52075	143.1670772
48453000205	2	223	2	2012	Feb-12	3.468	7	0	3	0	10187.31059	0.832	44375	0.0771	62226.05654	0	0	0	1	2.079441542	11.03854518	1.386294361	0	0	0	-2588.05265	-55.79753212
48453000206	2	224	2	2012	Feb-12	3.468	6	1	6	2	17974.44134	0.716	61354	0.0291	60656.67786	0	0	0	1	1.945910149	11.0130015	1.945910149	1.098612289	0.693147181	0	-4177.6295	79.41608657
48453000302	2	225	2	2012	Feb-12	3.468	5	0	3	3	12786.09098	0.717	32731	0.0754	72756.43487	0	0	0	1	1.791759469	11.19488638	1.386294361	1.386294361	0	0	-7388.261547	-75.70495821
48453000304	2	226	2	2012	Feb-12	3.468	6	0	5	0	10472.56934	0.803	41229	0.0616	75920.53059	0	0	0	1	1.945910149	11.23745559	1.791759469	0	0	0	-3287.998641	20.09529637
48453000305	2	227	2	2012	Feb-12	3.468	5	0	2	3	14452.57671	0.826	37734	0.0277	62264.89041	0	0	0	1	1.791759469	11.03916905	1.098612289	1.386294361	0	0	-4097.757009	87.85101377
48453000306	2	228	2	2012	Feb-12	3.468	10	0	2	2	50010.70433	0.782	64211	0.0332	18311.85977	0	0	0	1	2.397895273	9.815358812	1.098612289	1.098612289	0	0	0.018493621	83.9291814
48453000307	2	229	2	2012	Feb-12	3.468	4	0	4	3	21070.17598	0.796	60942	0.0122	39586.87599	0	0	0	1	1.609437912	10.58627819	1.609437912	1.386294361	0	0	-2078.918983	164.8123034
48453000401	2	230	2	2012	Feb-12	3.468	7	0	3	2	2193.79466	0.754	39469	0.0503	40654.54565	0	0	0	1	2.079441542	10.61289053	1.386294361	1.098612289	0	0	-7661.489863	-428.4315585
48453000402	2	231	2	2012	Feb-12	3.468	4	0	1	1	14269.83029	0.741	37692	0.0794	48571.54036	0	0	0	1	1.609437912	10.79081364	0.693147181	0.693147181	0	0	-2064.440124	52.44993762
48453000500	2	232	2	2012	Feb-12	3.468	5	0	3	0	6166.083642	0.737	32472	0.0785	113230.9059	0	0	0	1	1.791759469	11.63719326	1.386294361	0	0	0	-3326.294896	-35.89508962
48453000601	2	233	2	2012	Feb-12	3.468	1	0	0	2	517.7939113	0.294	6458	0.038	239246.1909	0	0	0	1	0.693147181	12.38525257	0	1.098612289	0	0	-5070.746712	-1027.504943
48453000603	2	234	2	2012	Feb-12	3.468	5	0	3	0	6724.194946	0.397	6832	0.0691	272850.8866	0	0	0	1	1.791759469	12.51668439	1.386294361	0	0	0	-3703.542443	-175.5685268
48453000604	2	235	2	2012	Feb-12	3.468	3	0	5	0	2665.731317	0.408	9413	0.2178	224653.8852	0	0	0	1	1.386294361	12.32232066	1.791759469	0	0	0	-3220.417556	-205.4308072
48453000700	2	236	2	2012	Feb-12	3.468	9	0	15	4	32463.90498	0.689	39018	0.0853	21498.51353	0	0	0	1	2.302585093	9.975785587	2.772588722	1.609437912	0	0	-11613.0346	23.90273089
48453000801	2	237	2	2012	Feb-12	3.468	3	0	1	2	17603.38765	0.572	40536	0.0744	32301.42279	0	0	0	1	1.386294361	10.38289752	0.693147181	1.098612289	0	0	-1058.583638	91.79393658
48453000802	2	238	2	2012	Feb-12	3.468	4	0	8	2	27255.53232	0.714	23023	0.1959	56613.90259	0	0	0	1	1.609437912	10.94402753	2.197224577	1.098612289	0	0	-1946.937855	244.072342
48453000803	2	239	2	2012	Feb-12	3.468	13	0	14	4	10305.39646	0.712	50114	0.0805	41841.83812	0	0	0	1	2.63905733	10.64167593	2.708050201	1.609437912	0	0	-1939.289621	35.82332444
48453000804	2	240	2	2012	Feb-12	3.468	11	0	11	1	21795.6712	0.666	31492	0.1105	61249.31068	0	0	0	1	2.48490665	11.0227242	2.48490665	0.693147181	0	0	-1452.208851	169.1040362
48453000901	2	241	2	2012	Feb-12	3.468	5	0	2	4	8227.722624	0.686	40556	0.045	63563.27297	0	0	0	1	1.791759469	11.05980685	1.098612289	1.609437912	0	0	-385.3272462	-12.31291152
48453000902	2	242	2	2012	Feb-12	3.468	21	0	13	12	50209.97214	0.639	33634	0.0584	49028.71333	0	0	0	1	3.091042453	10.80018179	2.63905733	2.564949357	0	0	-13086.45892	236.7946863
48453001000	2	243	2	2012	Feb-12	3.468	8	0	7	3	11111.15826	0.629	29286	0.0524	42946.80066	0	0	0	1	2.197224577	10.66774072	2.079441542	1.386294361	0	0	-2507.408524	-22.29146839
48453001100	2	244	2	2012	Feb-12	3.468	32	0	30	39	34145.21287	0.679	91774	0.0518	44685.69949	0	0	0	1	3.496507561	10.70743119	3.433987204	3.688879454	0	0	-32340.72128	-674.9010125
48453001200	2	245	2	2012	Feb-12	3.468	9	0	7	31	29980.44875	0.835	62338	0.0255	47115.60415	0	0	0	1	2.302585093	10.76038075	2.079441542	3.465735903	0	0	-6226.092449	-16.88219663
48453001303	2	246	2	2012	Feb-12	3.468	9	0	6	2	18055.65179	0.842	82560	0.0162	40004.22987	0	0	0	1	2.302585093	10.59676547	1.945910149	1.098612289	0	0	0.027396081	-91.13610243
48453001304	2	247	2	2012	Feb-12	3.468	1	0	1	2	11519.97338	0.826	57083	0	56221.09837	0	0	0	1	0.693147181	10.93706517	0.693147181	1.098612289	0	0	-3198.541991	21.13163567
48453001305	2	248	2	2012	Feb-12	3.468	13	0	17	36	18388.99576	0.78	63883	0.0407	49561.39267	0	0	0	1	2.63905733	10.81098761	2.890371758	3.610917913	0	0	-12362.01132	-150.2935354
48453001307	2	249	2	2012	Feb-12	3.468	6	0	4	4	19061.11898	0.791	38198	0.0575	55380.38114	0	0	0	1	1.945910149	10.92199874	1.609437912	1.609437912	0	0	-1141.206236	88.05572011
48453001308	2	250	2	2012	Feb-12	3.468	7	0	4	4	30077.39688	0.787	45242	0.111	59593.14217	0	0	0	1	2.079441542	10.99531256	1.609437912	1.609437912	0	0	-3658.413432	180.0728151
48453001401	2	251	2	2012	Feb-12	3.468	1	0	0	1	13139.48473	0.786	68458	0.0195	59458.88963	0	0	0	1	0.693147181	10.99305724	0	0.693147181	0	0	-835.5575941	-5.005023413
48453001402	2	252	2	2012	Feb-12	3.468	1	0	0	6	5961.282002	0.84	56016	0.0272	56611.8615	0	0	0	1	0.693147181	10.94399147	0	1.945910149	0	0	-2642.616998	11.9635012
48453001403	2	253	2	2012	Feb-12	3.468	21	0	18	2	2482.146829	0.867	39496	0.0926	46027.44158	0	0	0	1	3.091042453	10.73701478	2.944438979	1.098612289	0	0	-2359.431321	-28.57919166
48453001501	2	254	2	2012	Feb-12	3.468	4	0	1	2	14003.91098	0.714	66295	0.0022	37764.81714	0	0	0	1	1.609437912	10.53915966	0.693147181	1.098612289	0	0	-4911.339045	-63.32709698
48453001503	2	255	2	2012	Feb-12	3.468	12	0	9	2	59584.01205	0.813	45398	0.1196	30817.8923	0	0	0	1	2.564949357	10.33588317	2.302585093	1.098612289	0	0	-11836.62746	327.9189183
48453001504	2	256	2	2012	Feb-12	3.468	5	0	6	2	26356.98839	0.75	64110	0.0705	51054.84222	0	0	0	1	1.791759469	10.84067526	1.945910149	1.098612289	0	0	0.000617022	64.82951687
48453001505	2	257	2	2012	Feb-12	3.468	3	0	4	2	8840.964235	0.784	49239	0.0669	57523.14035	0	0	0	1	1.386294361	10.95995997	1.609437912	1.098612289	0	0	-5446.017458	-24.78299563
48453001602	2	258	2	2012	Feb-12	3.468	5	0	5	4	9319.047061	0.707	51778	0.0221	30117.54395	0	0	0	1	1.791759469	10.31289634	1.791759469	1.609437912	0	0	-3752.712612	3.411898634
48453001603	2	259	2	2012	Feb-12	3.468	5	0	4	2	2358.701077	0.741	121622	0.0087	50082.46508	0	0	0	1	1.791759469	10.82144619	1.609437912	1.098612289	0	0	-3090.605991	-48.52263607
48453001604	2	260	2	2012	Feb-12	3.468	0	0	0	0	2229.226524	0.606	135750	0	32219.79538	0	0	0	1	0	10.38036734	0	0	0	0	-2174.395528	-48.30629381
48453001605	2	261	2	2012	Feb-12	3.468	2	0	0	3	546.9187062	0.77	80393	0.0136	54192.55165	0	0	0	1	1.098612289	10.90031721	0	1.386294361	0	0	-2179.604669	-126.0234879
48453001606	2	262	2	2012	Feb-12	3.468	1	0	0	0	8727.912867	0.134	77265	0	23837.50938	0	0	1	1	0.693147181	10.07905759	0	0	0	0	-799.5431558	90.45324308
48453001705	2	263	2	2012	Feb-12	3.468	5	0	4	1	13233.52243	0.63	104375	0.0052	23218.3093	0	0	0	1	1.791759469	10.05273951	1.609437912	0.693147181	0	0	-3769.559167	71.036604
48453001706	2	264	2	2012	Feb-12	3.468	9	0	10	2	14319.73063	0.726	63534	0.003	37786.33238	0	0	0	1	2.302585093	10.5397292	2.397895273	1.098612289	0	0	-1082.971164	66.55152071
48453001707	2	265	2	2012	Feb-12	3.468	7	0	4	4	16999.69514	0.671	70889	0.0208	47002.49477	0	0	0	1	2.079441542	10.75797723	1.609437912	1.609437912	0	0	-1205.157378	-6.411822707
48453001712	2	266	2	2012	Feb-12	3.468	7	0	4	2	39310.20885	0.664	46091	0.0685	46929.17996	0	0	0	1	2.079441542	10.75641624	1.609437912	1.098612289	0	0	-6623.363027	253.2564864
48453001713	2	267	2	2012	Feb-12	3.468	2	0	2	4	22069.33598	0.72	50643	0.0082	41113.8714	0	0	0	1	1.098612289	10.62412517	1.098612289	1.609437912	0	0	-2418.614578	117.3820902
48453001714	2	268	2	2012	Feb-12	3.468	6	0	4	1	81924.82772	0.736	79223	0.0237	18648.87884	0	0	0	1	1.945910149	9.833594929	1.609437912	0.693147181	0	0	0.035382158	462.3992543
48453001716	2	269	2	2012	Feb-12	3.468	0	0	0	0	8047.088915	0.738	111950	0.0087	6386.01118	0	0	0	1	0	8.762021704	0	0	0	0	-2042.711372	-52.34342788
48453001718	2	270	2	2012	Feb-12	3.468	5	0	6	0	32320.86954	0.69	74386	0.0224	43081.91282	0	0	0	1	1.791759469	10.67088174	1.945910149	0	0	0	-5843.962646	225.3204101
48453001719	2	271	2	2012	Feb-12	3.468	11	0	3	2	16363.81236	0.641	136992	0	20252.15947	0	0	0	1	2.48490665	9.916066084	1.386294361	1.098612289	0	0	-2474.736097	142.6807276
48453001722	2	272	2	2012	Feb-12	3.468	3	0	1	1	48762.8944	0.894	49609	0.0401	40314.35033	0	0	0	1	1.386294361	10.60448758	0.693147181	0.693147181	0	0	-12994.64857	324.3064034
48453001728	2	273	2	2012	Feb-12	3.468	5	0	1	2	23063.62118	0.786	67426	0	52784.87366	0	0	0	1	1.791759469	10.87399889	0.693147181	1.098612289	0	0	-5183.694983	109.2445974
48453001729	2	274	2	2012	Feb-12	3.468	2	0	3	0	13069.30331	0.814	70222	0.0045	41894.60253	0	0	0	1	1.098612289	10.64293615	1.386294361	0	0	0	-3568.721468	53.87691907
48453001733	2	275	2	2012	Feb-12	3.468	5	0	2	0	2967.927024	0.688	118656	0.0191	4417.900463	0	0	0	1	1.791759469	8.39364618	1.098612289	0	0	0	-1945.835116	-33.47152087
48453001737	2	276	2	2012	Feb-12	3.468	6	0	3	1	16432.31007	0.779	111003	0	33794.8816	0	0	0	1	1.945910149	10.42809423	1.386294361	0.693147181	0	0	-8110.831179	-81.15054075
48453001738	2	277	2	2012	Feb-12	3.468	2	0	1	0	12182.34341	0.707	98591	0.0047	37818.99496	0	0	0	1	1.098612289	10.54059321	0.693147181	0	0	0	-7867.979846	-89.35873062
48453001740	2	278	2	2012	Feb-12	3.468	3	0	5	0	14469.10877	0.728	76906	0.0033	25673.93709	0	0	0	1	1.386294361	10.15327058	1.791759469	0	0	0	-1032.403161	5.501956992
48453001741	2	279	2	2012	Feb-12	3.468	3	0	2	0	15294.34998	0.599	83342	0	5279.519749	0	0	0	1	1.386294361	8.571779809	1.098612289	0	0	0	-4674.067171	133.6839392
48453001742	2	280	2	2012	Feb-12	3.468	7	0	4	0	32539.98919	0.777	73068	0.0109	7662.945863	0	0	0	1	2.079441542	8.944282256	1.609437912	0	0	0	-4274.572708	182.1293867
48453001745	2	281	2	2012	Feb-12	3.468	0	0	0	0	16834.34418	0.693	89427	0.0202	20780.01691	0	0	0	1	0	9.9417952	0	0	0	0	-1800.694093	119.761181
48453001746	2	282	2	2012	Feb-12	3.468	3	0	5	1	26850.92227	0.808	60953	0.0266	44881.82152	0	0	0	1	1.386294361	10.71181041	1.791759469	0.693147181	0	0	-4679.038898	213.5858994
48453001747	2	283	2	2012	Feb-12	3.468	6	0	7	2	27496.126	0.729	57361	0.0407	62527.7956	0	0	0	1	1.945910149	11.04338246	2.079441542	1.098612289	0	0	-7495.758416	176.1617326
48453001748	2	284	2	2012	Feb-12	3.468	4	0	2	0	28198.3735	0.769	78783	0	28875.45384	0	0	0	1	1.609437912	10.2707818	1.098612289	0	0	0	0.01019563	123.9862854
48453001749	2	285	2	2012	Feb-12	3.468	2	0	1	3	33948.12641	0.744	54531	0.0131	36873.41319	0	0	0	1	1.098612289	10.51527318	0.693147181	1.386294361	0	0	-6529.970935	185.4318053
48453001750	2	286	2	2012	Feb-12	3.468	16	0	9	1	95797.45248	0.82	60395	0.0045	22723.73107	0	0	0	1	2.833213344	10.03120908	2.302585093	0.693147181	0	0	0.017530481	353.3706677
48453001751	2	287	2	2012	Feb-12	3.468	3	0	2	0	9060.979435	0.591	106919	0	35441.35991	0	0	0	1	1.386294361	10.47566299	1.098612289	0	0	0	-2054.30687	47.02808134
48453001752	2	288	2	2012	Feb-12	3.468	1	0	0	0	15113.98416	0.757	31126	0.0624	113762.8069	0	0	0	1	0.693147181	11.64187971	0	0	0	0	-2369.258119	87.02229931
48453001753	2	289	2	2012	Feb-12	3.468	3	0	2	1	87856.87906	0.886	59022	0.0267	13480.69039	0	0	0	1	1.386294361	9.509087776	1.098612289	0.693147181	0	0	0.057567123	387.1441902
48453001754	2	290	2	2012	Feb-12	3.468	4	0	1	2	28430.44702	0.693	59464	0.0069	39130.64347	0	0	0	1	1.609437912	10.57468671	0.693147181	1.098612289	0	0	-5023.136597	107.0104542
48453001755	2	291	2	2012	Feb-12	3.468	1	0	0	0	3719.075823	0.705	163451	0	21884.94466	0	0	0	1	0.693147181	9.993599913	0	0	0	0	-1687.538726	-75.17511652
48453001756	2	292	2	2012	Feb-12	3.468	1	0	0	0	19064.12542	0.794	78011	0.0046	52694.06164	0	0	0	1	0.693147181	10.87227702	0	0	0	0	-3316.21795	155.682895
48453001757	2	293	2	2012	Feb-12	3.468	0	0	0	0	4609.054333	0.625	106042	0.0095	23618.2672	0	0	0	1	0	10.06981806	0	0	0	0	-919.3397618	13.8290015
48453001760	2	294	2	2012	Feb-12	3.468	4	0	0	0	22990.45343	0.74	125997	0.0015	12254.15233	0	0	0	1	1.609437912	9.413701726	0	0	0	0	-8912.670041	-42.90361528
48453001761	2	295	2	2012	Feb-12	3.468	1	0	0	0	3926.571463	0.72	126476	0.0112	6400.571583	0	0	0	1	0.693147181	8.764298799	0	0	0	0	-5099.128921	-52.99093256
48453001764	2	296	2	2012	Feb-12	3.468	3	0	4	0	5159.959888	0.67	85721	0.0108	1311.805453	0	0	0	1	1.386294361	7.179921693	1.609437912	0	0	0	-4623.36416	-99.59983175
48453001765	2	297	2	2012	Feb-12	3.468	9	0	7	0	22884.02877	0.736	105033	0.0165	4518.817701	0	0	0	1	2.302585093	8.41622694	2.079441542	0	0	0	0.060637711	-256.9804
48453001766	2	298	2	2012	Feb-12	3.468	6	0	3	0	11211.64323	0.639	52708	0.013	723.1368291	0	0	0	1	1.945910149	6.584980365	1.386294361	0	0	0	-4365.517654	-26.57294583
48453001768	2	299	2	2012	Feb-12	3.468	10	1	3	0	9620.801627	0.714	97197	0.001	717.327251	0	0	0	1	2.397895273	6.576925247	1.386294361	0	0.693147181	0	-7325.477302	-134.2936519
48453001769	2	300	2	2012	Feb-12	3.468	5	0	2	1	13114.21893	0.717	76132	0	16370.56148	0	0	0	1	1.791759469	9.703301052	1.098612289	0.693147181	0	0	-3847.486192	17.18424317
48453001770	2	301	2	2012	Feb-12	3.468	1	0	1	0	10102.2937	0.705	134792	0	23982.16495	0	0	0	1	0.693147181	10.0851074	0.693147181	0	0	0	-6311.117853	-28.33581345
48453001771	2	302	2	2012	Feb-12	3.468	1	0	1	0	1273.258335	0.584	100655	0	14636.3133	0	0	0	1	0.693147181	9.591329253	0.693147181	0	0	0	-3623.420187	-105.0122479
48453001772	2	303	2	2012	Feb-12	3.468	0	0	0	0	8404.185754	0.811	68333	0	11464.35028	0	0	0	1	0	9.347084747	0	0	0	0	-3308.131374	17.52788961
48453001773	2	304	2	2012	Feb-12	3.468	3	0	0	0	17332.81667	0.595	125577	0	10741.04832	0	0	0	1	1.386294361	9.281921069	0	0	0	0	-3098.839613	-96.57110333
48453001774	2	305	2	2012	Feb-12	3.468	2	0	0	0	23167.12573	0.736	98606	0.0078	46624.7404	0	0	0	1	1.098612289	10.74990804	0	0	0	0	0.039378354	50.08629518
48453001775	2	306	2	2012	Feb-12	3.468	0	0	0	0	1248.994404	0.672	111250	0	7186.418086	0	0	0	1	0	8.880087288	0	0	0	0	-2324.951219	-118.2881305
48453001776	2	307	2	2012	Feb-12	3.468	2	0	1	0	9719.994138	0.866	79125	0	34065.92498	0	0	0	1	1.098612289	10.43608225	0.693147181	0	0	0	-3506.229474	30.72436648
48453001777	2	308	2	2012	Feb-12	3.468	1	0	0	1	16078.26006	0.798	67321	0	57364.14707	0	0	0	1	0.693147181	10.9571922	0	0.693147181	0	0	-3660.205702	96.37159525
48453001778	2	309	2	2012	Feb-12	3.468	6	0	0	0	10667.89917	0.588	81607	0.0316	10998.85404	0	0	0	1	1.945910149	9.305637283	0	0	0	0	-7635.659078	-62.03067291
48453001779	2	310	2	2012	Feb-12	3.468	2	0	3	0	5130.117038	0.63	74146	0	7040.273501	0	0	0	1	1.098612289	8.859544328	1.386294361	0	0	0	-2823.232492	-69.07379831
48453001780	2	311	2	2012	Feb-12	3.468	4	0	2	0	1038.99169	0.594	60714	0.0109	1865.6205	0	0	0	1	1.609437912	7.531884856	1.098612289	0	0	0	-3402.198597	-104.9238149
48453001781	2	312	2	2012	Feb-12	3.468	0	0	0	0	3997.929434	0.625	93324	0	26892.13754	0	0	0	1	0	10.19962642	0	0	0	0	-2275.059254	8.976267057
48453001782	2	313	2	2012	Feb-12	3.468	0	0	0	0	3103.696108	0.686	113333	0	43165.46245	0	0	0	1	0	10.67281914	0	0	0	0	-1061.109744	-66.59351501
48453001783	2	314	2	2012	Feb-12	3.468	1	0	0	0	13180.09922	0.673	105250	0.0083	10345.46124	0	0	0	1	0.693147181	9.244399831	0	0	0	0	-1648.591751	79.20640399
48453001784	2	315	2	2012	Feb-12	3.468	4	0	0	0	12902.47351	0.679	153056	0.0156	8393.931209	0	0	0	1	1.609437912	9.035383375	0	0	0	0	-2297.645377	-77.71284235
48453001785	2	316	2	2012	Feb-12	3.468	5	0	8	2	41453.81138	0.893	54116	0.0297	30996.38854	0	0	0	1	1.791759469	10.34165824	2.197224577	1.098612289	0	0	0.030336526	243.6969695
48453001786	2	317	2	2012	Feb-12	3.468	0	0	0	0	5581.521126	0.809	56141	0.0196	64329.50595	0	0	0	1	0	11.07178923	0	0	0	0	-2942.301738	-60.57097
48453001804	2	318	2	2012	Feb-12	3.468	10	0	9	6	46036.44013	0.765	33223	0.0233	75898.20798	0	0	0	1	2.397895273	11.23716153	2.302585093	1.945910149	0	0	-7559.460971	384.2962531
48453001805	2	319	2	2012	Feb-12	3.468	5	0	6	2	49377.72188	0.812	33295	0.0619	85976.04611	0	0	0	1	1.791759469	11.36183563	1.945910149	1.098612289	0	0	-3744.248475	413.3195464
48453001806	2	320	2	2012	Feb-12	3.468	8	0	7	6	57109.49098	0.729	26936	0.0614	89421.69102	0	0	0	1	2.197224577	11.40112974	2.079441542	1.945910149	0	0	0.016826638	461.2651304
48453001811	2	321	2	2012	Feb-12	3.468	5	0	5	0	37397.58871	0.783	34112	0.0223	63279.15164	0	0	0	1	1.791759469	11.055327	1.791759469	0	0	0	-2937.065854	359.764756
48453001812	2	322	2	2012	Feb-12	3.468	28	0	23	1	70127.60434	0.718	26244	0.0926	88339.01938	0	0	0	1	3.36729583	11.3889485	3.17805383	0.693147181	0	0	-7485.558394	629.446488
48453001813	2	323	2	2012	Feb-12	3.468	13	0	8	2	93127.73235	0.768	32774	0.0524	51040.68363	0	0	0	1	2.63905733	10.8403979	2.197224577	1.098612289	0	0	-8590.549665	853.4333502
48453001817	2	324	2	2012	Feb-12	3.468	12	0	9	2	40916.3611	0.77	46623	0.0714	40700.59066	0	0	0	1	2.564949357	10.61402245	2.302585093	1.098612289	0	0	-8530.616461	190.248398
48453001818	2	325	2	2012	Feb-12	3.468	8	0	2	3	75442.75971	0.733	50108	0.0218	60052.43376	0	0	0	1	2.197224577	11.00299001	1.098612289	1.386294361	0	0	0.011010339	528.888089
48453001819	2	326	2	2012	Feb-12	3.468	9	0	7	2	68475.11651	0.766	29093	0.095	153364.508	0	0	0	1	2.302585093	11.94057929	2.079441542	1.098612289	0	0	-3328.608056	674.043983
48453001820	2	327	2	2012	Feb-12	3.468	5	0	2	1	62828.08705	0.814	31971	0.0972	104766.9283	0	0	0	1	1.791759469	11.55950298	1.098612289	0.693147181	0	0	0.008845956	500.4908799
48453001821	2	328	2	2012	Feb-12	3.468	3	0	3	3	47569.2744	0.756	44481	0.0268	59307.62683	0	0	0	1	1.386294361	10.99051005	1.386294361	1.386294361	0	0	-4533.53008	418.824612
48453001822	2	329	2	2012	Feb-12	3.468	4	0	1	4	53693.46016	0.774	32002	0.1001	114415.986	0	0	0	1	1.609437912	11.64760483	0.693147181	1.609437912	0	0	0.029245895	398.3916654
48453001823	2	330	2	2012	Feb-12	3.468	3	0	0	7	85459.47093	0.745	29967	0.0644	75875.35082	0	0	0	1	1.386294361	11.23686033	0	2.079441542	0	0	-6122.393869	767.0765458
48453001824	2	331	2	2012	Feb-12	3.468	0	0	0	0	8298.532501	0.766	51548	0.0039	35571.77485	0	0	0	1	0	10.47933587	0	0	0	0	-318.0285182	44.71734239
48453001826	2	332	2	2012	Feb-12	3.468	10	0	4	1	15196.27233	0.813	60231	0.0217	18208.40437	0	0	0	1	2.397895273	9.809693463	1.609437912	0.693147181	0	0	-3163.118532	26.75839582
48453001828	2	333	2	2012	Feb-12	3.468	2	0	0	0	10198.17204	0.815	94722	0.0128	43916.0422	0	0	0	1	1.098612289	10.69005773	0	0	0	0	-4213.763564	57.07209805
48453001829	2	334	2	2012	Feb-12	3.468	1	0	1	0	9031.402879	0.899	54308	0.023	44416.57413	0	0	0	1	0.693147181	10.70139048	0.693147181	0	0	0	-2270.538181	42.77314067
48453001832	2	335	2	2012	Feb-12	3.468	4	0	0	0	13862.06656	0.747	44184	0.012	55798.37058	0	0	0	1	1.609437912	10.92951787	0	0	0	0	-914.0290699	112.2245561
48453001833	2	336	2	2012	Feb-12	3.468	7	0	0	2	73894.06386	0.703	49390	0.0127	68584.54325	0	0	0	1	2.079441542	11.13583705	0	1.098612289	0	0	0.03096187	630.532105
48453001834	2	337	2	2012	Feb-12	3.468	9	0	6	1	61567.08337	0.827	55649	0.0139	14498.40371	0	0	0	1	2.302585093	9.581862804	1.945910149	0.693147181	0	0	-11174.96826	399.1590866
48453001835	2	338	2	2012	Feb-12	3.468	3	0	1	0	29075.38539	0.74	45918	0	56327.11288	0	0	0	1	1.386294361	10.93894903	0.693147181	0	0	0	-2737.142201	242.299482
48453001839	2	339	2	2012	Feb-12	3.468	12	0	14	2	95957.67275	0.802	58655	0.0099	21385.45963	0	0	0	1	2.564949357	9.970513273	2.708050201	1.098612289	0	0	-12703.76614	668.8968914
48453001840	2	340	2	2012	Feb-12	3.468	8	0	3	0	68494.5689	0.772	53161	0.023	27159.00618	0	0	0	1	2.197224577	10.20950081	1.386294361	0	0	0	-9098.749823	463.2500231
48453001841	2	341	2	2012	Feb-12	3.468	3	0	1	0	89615.70413	0.77	72365	0.0078	47969.95887	0	0	0	1	1.386294361	10.77835108	0.693147181	0	0	0	0.016580121	557.6952068
48453001842	2	342	2	2012	Feb-12	3.468	0	0	0	1	31643.67882	0.776	58382	0.0087	7162.09061	0	0	0	1	0	8.876696816	0	0.693147181	0	0	-4718.192024	69.61173336
48453001843	2	343	2	2012	Feb-12	3.468	1	0	0	0	14653.78287	0.814	78929	0.0165	57569.28249	0	0	0	1	0.693147181	10.96076178	0	0	0	0	-2985.989604	142.1899665
48453001844	2	344	2	2012	Feb-12	3.468	4	0	4	0	12195.36361	0.755	45441	0.0271	99730.55491	0	0	0	1	1.609437912	11.5102374	1.609437912	0	0	0	-2206.510996	70.99391746
48453001845	2	345	2	2012	Feb-12	3.468	2	0	3	0	22363.99307	0.763	62625	0.0288	33764.25598	0	0	0	1	1.098612289	10.42718762	1.386294361	0	0	0	-2610.642277	149.3674994
48453001846	2	346	2	2012	Feb-12	3.468	1	0	0	0	582.981123	0.717	94205	0	11619.4826	0	0	0	1	0.693147181	9.360524561	0	0	0	0	-1493.467277	-46.77889208
48453001847	2	347	2	2012	Feb-12	3.468	3	0	4	0	25761.14383	0.765	76635	0.028	64769.16447	0	0	0	1	1.386294361	11.07860035	1.609437912	0	0	0	-5120.455088	171.7198118
48453001848	2	348	2	2012	Feb-12	3.468	11	0	8	3	83425.90474	0.766	51201	0.0081	39627.54805	0	0	0	1	2.48490665	10.58730505	2.197224577	1.386294361	0	0	-9602.037974	692.8068108
48453001849	2	349	2	2012	Feb-12	3.468	10	0	6	2	116943.0579	0.906	53986	0.0361	20990.04425	0	0	0	1	2.397895273	9.951851161	1.945910149	1.098612289	0	0	0.071215634	252.3389684
48453001850	2	350	2	2012	Feb-12	3.468	6	0	3	2	48689.67865	0.854	39048	0.0083	69898.58464	0	0	0	1	1.945910149	11.15481499	1.386294361	1.098612289	0	0	-10106.43654	398.3510016
48453001851	2	351	2	2012	Feb-12	3.468	1	0	0	0	58081.35458	0.739	53299	0.013	33067.17414	0	0	0	1	0.693147181	10.40632659	0	0	0	0	-10049.00944	372.4531345
48453001853	2	352	2	2012	Feb-12	3.468	1	0	0	0	7073.061529	0.85	84028	0	53879.39666	0	0	0	1	0.693147181	10.89452199	0	0	0	0	-2979.143976	33.34176474
48453001854	2	353	2	2012	Feb-12	3.468	2	0	1	0	20025.66756	0.73	51694	0	947.880152	0	0	0	1	1.098612289	6.855282502	0.693147181	0	0	0	-1170.198181	100.9276412
48453001855	2	354	2	2012	Feb-12	3.468	10	0	4	0	103656.1845	0.737	73557	0.0199	20880.95205	0	0	0	1	2.397895273	9.946640527	1.609437912	0	0	0	0.072262151	339.6394961
48453001856	2	355	2	2012	Feb-12	3.468	5	0	3	0	32707.27848	0.689	75066	0.0079	2665.722703	0	0	0	1	1.791759469	7.888605545	1.386294361	0	0	0	-3925.962897	170.4454609
48453001857	2	356	2	2012	Feb-12	3.468	13	0	3	0	60508.02484	0.786	64763	0	21100.28513	0	0	0	1	2.63905733	9.957089224	1.386294361	0	0	0	-12936.17748	369.7192275
48453001858	2	357	2	2012	Feb-12	3.468	3	0	2	0	89532.30166	0.768	97938	0.0053	13745.70083	0	0	0	1	1.386294361	9.528554135	1.098612289	0	0	0	0.023615833	307.4948886
48453001859	2	358	2	2012	Feb-12	3.468	1	0	0	0	5484.829717	0.8	92344	0	590.9736438	0	0	0	1	0.693147181	6.383462113	0	0	0	0	-588.195659	0.495506721
48453001860	2	359	2	2012	Feb-12	3.468	2	0	0	0	30290.14634	0.808	47862	0.0631	57060.48775	0	0	0	1	1.098612289	10.9518847	0	0	0	0	-4104.116618	252.9116855
48453001861	2	360	2	2012	Feb-12	3.468	4	0	0	0	23132.82613	0.801	74292	0.03	75388.13081	0	0	0	1	1.609437912	11.23041839	0	0	0	0	-3355.402413	199.8576598
48453001862	2	361	2	2012	Feb-12	3.468	1	0	0	0	16262.05301	0.75	84947	0	38541.88634	0	0	0	1	0.693147181	10.55952683	0	0	0	0	-1228.814081	-22.4261874
48453001863	2	362	2	2012	Feb-12	3.468	2	0	0	0	26619.65485	0.767	30596	0.0473	73452.25907	0	0	0	1	1.098612289	11.20440455	0	0	0	0	-4561.717057	167.2370405
48453001864	2	363	2	2012	Feb-12	3.468	1	0	1	0	16995.872	0.794	46135	0	15997.00697	0	0	0	1	0.693147181	9.680219429	0.693147181	0	0	0	-4373.960727	82.28251762
48453001901	2	364	2	2012	Feb-12	3.468	9	0	3	2	17635.52391	0.818	66581	0.0272	36981.01983	0	0	0	1	2.302585093	10.51818712	1.386294361	1.098612289	0	0	-5285.194151	66.45656028
48453001908	2	365	2	2012	Feb-12	3.468	9	0	4	1	26481.05654	0.612	77862	0.0082	7105.317746	0	0	0	1	2.302585093	8.868739491	1.609437912	0.693147181	0	0	-6444.07396	122.2732712
48453001910	2	366	2	2012	Feb-12	3.468	14	0	10	6	36378.19466	0.638	103750	0.0029	17139.24927	0	0	0	1	2.708050201	9.749184735	2.397895273	1.945910149	0	0	-3003.092385	165.5463948
48453001911	2	367	2	2012	Feb-12	3.468	1	0	1	3	17820.82066	0.9	55526	0.0205	25026.39279	0	0	0	1	0.693147181	10.12772622	0.693147181	1.386294361	0	0	-64.92861516	64.34051119
48453001912	2	368	2	2012	Feb-12	3.468	6	0	0	0	18560.82668	0.571	144563	0	7216.918042	0	0	0	1	1.945910149	8.88432183	0	0	0	0	0.02630899	43.05914908
48453001913	2	369	2	2012	Feb-12	3.468	3	0	3	0	6900.890133	0.612	209479	0	10868.69149	0	0	0	1	1.386294361	9.293733598	1.386294361	0	0	0	-2351.230002	51.91430121
48453001914	2	370	2	2012	Feb-12	3.468	0	0	0	2	1114.640388	0.757	85792	0.0104	12499.82848	0	0	0	1	0	9.433550199	0	1.098612289	0	0	-2807.409443	-71.38842654
48453001915	2	371	2	2012	Feb-12	3.468	11	0	3	5	9410.489615	0.591	52356	0.0203	9232.909979	0	0	0	1	2.48490665	9.130637854	1.386294361	1.791759469	0	0	-4257.236191	-149.6632635
48453001916	2	372	2	2012	Feb-12	3.468	7	0	1	0	12941.11256	0.579	180987	0	6936.637361	0	0	0	1	2.079441542	8.844716558	0.693147181	0	0	0	-1421.418106	20.84485694
48453001917	2	373	2	2012	Feb-12	3.468	6	1	6	0	9220.401696	0.703	156149	0	15845.69096	0	0	0	1	1.945910149	9.670715985	1.945910149	0	0.693147181	0	-3064.252467	9.540118545
48453001918	2	374	2	2012	Feb-12	3.468	5	0	0	0	10209.8607	0.534	148654	0	7614.209898	0	0	0	1	1.791759469	8.937902829	0	0	0	0	-826.0318705	-95.61188857
48453001919	2	375	2	2012	Feb-12	3.468	0	0	0	0	12295.3945	0.611	148333	0.0137	24244.50271	0	0	0	1	0	10.09598642	0	0	0	0	-4952.015885	52.7504401
48453002002	2	376	2	2012	Feb-12	3.468	1	0	1	0	1839.184286	0.826	68750	0.0238	49867.22293	0	0	0	1	0.693147181	10.81713926	0.693147181	0	0	0	-2154.262097	-79.00329265
48453002003	2	377	2	2012	Feb-12	3.468	8	0	5	3	39027.80617	0.689	43887	0.055	50903.88149	0	0	0	1	2.197224577	10.8377141	1.791759469	1.386294361	0	0	-6270.432444	303.8628366
48453002004	2	378	2	2012	Feb-12	3.468	4	0	4	0	28324.01503	0.826	30264	0.1254	64506.20116	0	0	0	1	1.609437912	11.07453214	1.609437912	0	0	0	-5892.887625	163.1276102
48453002005	2	379	2	2012	Feb-12	3.468	3	0	5	2	24254.44619	0.824	39583	0.1079	80867.06585	0	0	0	1	1.386294361	11.30057429	1.791759469	1.098612289	0	0	-3232.788697	166.9024114
48453002104	2	380	2	2012	Feb-12	3.468	3	0	5	1	34262.14732	0.73	57500	0.0697	70467.00703	0	0	0	1	1.386294361	11.16291408	1.791759469	0.693147181	0	0	-1410.994069	323.1329956
48453002105	2	381	2	2012	Feb-12	3.468	17	0	17	7	91936.00849	0.734	26639	0.1058	77052.25706	0	0	0	1	2.890371758	11.25225211	2.890371758	2.079441542	0	0	-6778.489013	776.064851
48453002106	2	382	2	2012	Feb-12	3.468	1	0	0	2	26306.57595	0.658	55590	0.017	57342.46885	0	0	0	1	0.693147181	10.95681423	0	1.098612289	0	0	-1197.16699	233.3265998
48453002107	2	383	2	2012	Feb-12	3.468	3	0	5	2	30342.50389	0.59	40759	0.0096	39781.90561	0	0	0	1	1.386294361	10.59119259	1.791759469	1.098612289	0	0	-1827.123639	278.9323666
48453002108	2	384	2	2012	Feb-12	3.468	4	0	5	0	55284.06077	0.622	29770	0.0656	36283.93838	0	0	0	1	1.609437912	10.49915801	1.791759469	0	0	0	-4325.020362	562.2690827
48453002109	2	385	2	2012	Feb-12	3.468	1	0	0	2	32503.25505	0.598	34421	0.0808	33920.37822	0	0	0	1	0.693147181	10.43180072	0	1.098612289	0	0	-4586.771545	281.8976121
48453002110	2	386	2	2012	Feb-12	3.468	1	0	0	1	29554.71557	0.558	31589	0.1161	34904.09269	0	0	0	1	0.693147181	10.46038802	0	0.693147181	0	0	-2668.719425	260.6388048
48453002111	2	387	2	2012	Feb-12	3.468	16	0	11	6	29112.78635	0.613	32978	0.0778	17326.7096	0	0	0	1	2.833213344	9.76006221	2.48490665	1.945910149	0	0	-8484.711152	167.7800838
48453002112	2	388	2	2012	Feb-12	3.468	2	0	0	0	34886.77778	0.79	36003	0.1412	82850.6329	0	0	0	1	1.098612289	11.32480673	0	0	0	0	-2925.739592	339.4476557
48453002113	2	389	2	2012	Feb-12	3.468	1	0	5	0	15097.26957	0.706	58393	0.0194	48736.31029	0	0	0	1	0.693147181	10.79420014	1.791759469	0	0	0	-2821.425919	117.6272161
48453002201	2	390	2	2012	Feb-12	3.468	11	0	12	3	17854.61714	0.684	37159	0.0215	9173.193867	0	0	0	1	2.48490665	9.124149807	2.564949357	1.386294361	0	0	-1112.330729	110.9764223
48453002202	2	391	2	2012	Feb-12	3.468	9	0	2	0	72265.12817	0.63	30032	0.0393	20169.75351	0	0	0	1	2.302585093	9.911988988	1.098612289	0	0	0	0.047525464	663.7030609
48453002207	2	392	2	2012	Feb-12	3.468	9	0	2	0	38191.6065	0.801	51103	0.0698	3245.042701	0	0	0	1	2.302585093	8.085191903	1.098612289	0	0	0	-4522.297441	292.9183439
48453002208	2	393	2	2012	Feb-12	3.468	10	0	9	3	41397.24475	0.541	35757	0.0163	15246.2438	0	0	0	1	2.397895273	9.632154031	2.302585093	1.386294361	0	0	-3773.065972	316.9290166
48453002209	2	394	2	2012	Feb-12	3.468	18	0	17	0	38507.32281	0.696	50954	0.0187	2948.865807	0	0	0	1	2.944438979	7.989514959	2.890371758	0	0	0	-3205.053962	186.2784796
48453002210	2	395	2	2012	Feb-12	3.468	4	0	1	0	87.20329778	0.664	49949	0.0401	1089.618583	0	0	0	1	1.609437912	6.994500322	0.693147181	0	0	0	-540.4180703	-51.15095841
48453002211	2	396	2	2012	Feb-12	3.468	2	0	0	0	15813.6534	0.787	44795	0	8412.708357	0	0	0	1	1.098612289	9.037617602	0	0	0	0	-318.0747173	118.6578286
48453002212	2	397	2	2012	Feb-12	3.468	3	0	2	0	1765.059333	0.776	56953	0.0376	606.2148502	0	0	0	1	1.386294361	6.408882683	1.098612289	0	0	0	-1234.946324	-6.449912492
48453002304	2	398	2	2012	Feb-12	3.468	5	0	6	10	45542.38994	0.831	34786	0.2305	70084.8788	0	0	0	1	1.791759469	11.15747661	1.945910149	2.397895273	0	0	-7269.906864	340.6639301
48453002307	2	399	2	2012	Feb-12	3.468	26	0	18	4	54022.23386	0.878	32891	0.0495	72713.2213	0	0	0	1	3.295836866	11.19429226	2.944438979	1.609437912	0	0	0.015855338	440.812888
48453002308	2	400	2	2012	Feb-12	3.468	8	0	7	3	76683.13818	0.655	37456	0.0702	50770.8913	0	0	0	1	2.197224577	10.83509816	2.079441542	1.386294361	0	0	-7993.447065	532.1385803
48453002310	2	401	2	2012	Feb-12	3.468	5	0	1	0	10535.31041	0.672	24776	0.0358	4342.682064	0	0	0	1	1.791759469	8.376477669	0.693147181	0	0	0	-5494.365817	64.70883776
48453002312	2	402	2	2012	Feb-12	3.468	8	0	1	2	51358.85125	0.689	29500	0.0175	40051.27658	0	0	0	1	2.197224577	10.59794079	0.693147181	1.098612289	0	0	-3718.316312	412.790306
48453002313	2	403	2	2012	Feb-12	3.468	5	0	3	0	22045.33641	0.801	32965	0.0944	53101.52821	0	0	0	1	1.791759469	10.87997982	1.386294361	0	0	0	-4210.281436	152.178206
48453002314	2	404	2	2012	Feb-12	3.468	4	0	7	1	18559.23135	0.852	28689	0.0967	53877.92388	0	0	0	1	1.609437912	10.89449466	2.079441542	0.693147181	0	0	-2279.270899	106.1842113
48453002315	2	405	2	2012	Feb-12	3.468	3	0	2	3	19605.88597	0.839	30642	0.2377	192051.9796	0	0	0	1	1.386294361	12.16552655	1.098612289	1.386294361	0	0	-627.9337118	152.4859655
48453002316	2	406	2	2012	Feb-12	3.468	8	0	3	1	33948.15579	0.849	25654	0.1261	238488.0438	0	0	0	1	2.197224577	12.38207865	1.386294361	0.693147181	0	0	-2629.832478	242.9889065
48453002317	2	407	2	2012	Feb-12	3.468	1	0	1	1	8786.154774	0.677	16073	0.0991	41248.82007	0	0	0	1	0.693147181	10.62740203	0.693147181	0.693147181	0	0	-4084.306804	44.12159669
48453002318	2	408	2	2012	Feb-12	3.468	9	0	3	3	46584.79354	0.703	29112	0.0556	127024.3432	0	0	0	1	2.302585093	11.7521419	1.386294361	1.386294361	0	0	-6315.347828	451.8132039
48453002319	2	409	2	2012	Feb-12	3.468	4	0	4	0	1477.167885	0.008	77265	0	48655.54838	0	1	0	1	1.609437912	10.79254168	1.609437912	0	0	0	-983.7560453	15.22023638
48453002402	2	410	2	2012	Feb-12	3.468	17	0	15	8	75991.6984	0.775	42175	0.0557	49460.63753	0	0	0	1	2.890371758	10.80895265	2.772588722	2.197224577	0	0	-12603.32884	618.3192289
48453002403	2	411	2	2012	Feb-12	3.468	2	0	0	0	17874.87065	0.832	44493	0	26852.73083	0	0	0	1	1.098612289	10.19816004	0	0	0	0	-5967.052161	49.09406766
48453002407	2	412	2	2012	Feb-12	3.468	5	0	1	2	22247.46325	0.753	78554	0.0326	8893.841272	0	0	0	1	1.791759469	9.093226755	0.693147181	1.098612289	0	0	-161.2133468	35.13735594
48453002409	2	413	2	2012	Feb-12	3.468	1	0	0	0	14073.95173	0.803	48164	0.0042	65087.20028	0	0	0	1	0.693147181	11.08349856	0	0	0	0	-724.43993	97.23634398
48453002410	2	414	2	2012	Feb-12	3.468	5	0	4	2	20760.57641	0.772	34758	0.0677	90990.81395	0	0	0	1	1.791759469	11.41852482	1.609437912	1.098612289	0	0	-3863.542805	159.9681138
48453002411	2	415	2	2012	Feb-12	3.468	13	0	9	3	55766.99616	0.726	36168	0.004	43211.67593	0	0	0	1	2.63905733	10.67388916	2.302585093	1.386294361	0	0	-5715.55017	368.0932375
48453002412	2	416	2	2012	Feb-12	3.468	7	0	4	1	26481.72188	0.664	47232	0.0177	115908.0725	0	0	0	1	2.079441542	11.6605613	1.609437912	0.693147181	0	0	-3743.655969	245.8290972
48453002413	2	417	2	2012	Feb-12	3.468	1	0	1	1	28261.05352	0.714	29968	0.0137	99470.41517	0	0	0	1	0.693147181	11.5076256	0.693147181	0.693147181	0	0	-1580.528341	246.0406554
48453002419	2	418	2	2012	Feb-12	3.468	12	0	9	2	39072.53841	0.833	29115	0.0832	84047.49852	0	0	0	1	2.564949357	11.33914927	2.302585093	1.098612289	0	0	-3232.177567	324.8813066
48453002421	2	419	2	2012	Feb-12	3.468	10	0	11	3	97796.94124	0.864	55881	0.0447	23503.54616	0	0	0	1	2.397895273	10.06494914	2.48490665	1.386294361	0	0	-21905.00565	688.9025799
48453002422	2	420	2	2012	Feb-12	3.468	5	0	9	8	41665.99855	0.756	36419	0.0622	36381.46533	0	0	0	1	1.791759469	10.50184222	2.302585093	2.197224577	0	0	-8375.585031	326.4954551
48453002423	2	421	2	2012	Feb-12	3.468	3	0	0	0	13968.24812	0.782	59897	0.039	64263.31329	0	0	0	1	1.386294361	11.07075975	0	0	0	0	-5202.057377	107.1425087
48453002424	2	422	2	2012	Feb-12	3.468	3	0	0	1	15719.20685	0.727	44401	0.0796	34716.90059	0	0	0	1	1.386294361	10.4550107	0	0.693147181	0	0	-2918.315731	110.048914
48453002425	2	423	2	2012	Feb-12	3.468	0	0	0	0	1016.159221	0.783	71848	0.0231	38742.02801	0	0	0	1	0	10.5647061	0	0	0	0	-2121.80396	-61.73958626
48453002426	2	424	2	2012	Feb-12	3.468	4	0	5	1	23988.70774	0.81	54159	0	14022.96647	0	0	0	1	1.609437912	9.548523036	1.791759469	0.693147181	0	0	-3569.251171	150.0757301
48453002427	2	425	2	2012	Feb-12	3.468	9	0	12	3	71023.41018	0.645	41199	0.0464	64436.36367	0	0	0	1	2.302585093	11.07344893	2.564949357	1.386294361	0	0	-6307.013679	653.0436691
48453002428	2	426	2	2012	Feb-12	3.468	1	0	1	0	9444.733892	0.749	54575	0	8592.412279	0	0	0	1	0.693147181	9.058751175	0.693147181	0	0	0	-3605.263712	-38.88358048
48453002429	2	427	2	2012	Feb-12	3.468	5	0	7	1	10482.95321	0.777	37460	0	7101.569237	0	0	0	1	1.791759469	8.868211862	2.079441542	0.693147181	0	0	-2242.970845	64.99964866
48453002430	2	428	2	2012	Feb-12	3.468	2	0	1	0	18849.7498	0.736	41619	0	43302.8456	0	0	0	1	1.098612289	10.67599672	0.693147181	0	0	0	-1791.393103	196.269812
48453002431	2	429	2	2012	Feb-12	3.468	9	0	6	2	69156.26411	0.812	59398	0.0034	9649.879581	0	0	0	1	2.302585093	9.174804338	1.945910149	1.098612289	0	0	-13645.53018	445.0730777
48453002432	2	430	2	2012	Feb-12	3.468	4	0	1	1	11354.27919	0.62	37500	0.0348	1267.410378	0	0	0	1	1.609437912	7.145519725	0.693147181	0.693147181	0	0	-3063.83964	46.45810032
48453002433	2	431	2	2012	Feb-12	3.468	6	0	2	1	23399.00687	0.743	59906	0.015	2155.752734	0	0	0	1	1.945910149	7.676359006	1.098612289	0.693147181	0	0	-3043.911455	146.9341658
48453002434	2	432	2	2012	Feb-12	3.468	0	0	0	0	328.9993935	0.629	56677	0	878.9177214	0	0	0	1	0	6.779828405	0	0	0	0	-1014.008108	-29.30758096
48453002435	2	433	2	2012	Feb-12	3.468	12	0	11	0	32149.43488	0.676	46033	0.0058	3823.566149	0	0	0	1	2.564949357	8.249200315	2.48490665	0	0	0	0.082865622	160.6869761
48453002436	2	434	2	2012	Feb-12	3.468	5	0	4	0	7252.605279	0.742	45714	0.0085	1116.602673	0	0	0	1	1.791759469	7.0189412	1.609437912	0	0	0	-2532.011994	47.05094799
48453002500	2	435	2	2012	Feb-12	3.468	3	0	1	0	23341.46152	0.782	59392	0.0371	45447.27582	0	0	0	1	1.386294361	10.72433016	0.693147181	0	0	0	-4027.117784	65.54400989
48453980000	2	436	2	2012	Feb-12	3.468	4	0	1	2	13377.8942	0	77265	0	315.4665593	0	1	0	1	1.609437912	5.757217578	0.693147181	1.098612289	0	0	-10049.19656	-178.7836405
48453000101	3	437	3	2012	Mar-12	3.699	7	0	5	0	23571.83207	0.665	68939	0.0168	32504.51947	0	0	0	1	2.079441542	10.38916518	1.791759469	0	0	0	-5144.5066	125.0993
48453000102	3	438	3	2012	Mar-12	3.699	1	0	1	3	2538.166495	0.604	143393	0.0233	12144.51551	0	0	0	1	0.693147181	9.404715287	0.693147181	1.386294361	0	0	-2998.840098	-37.80780672
48453000203	3	439	3	2012	Mar-12	3.699	4	0	1	1	18278.2814	0.637	44083	0.0165	35731.49984	0	0	0	1	1.609437912	10.48381591	0.693147181	0.693147181	0	0	-3506.827592	58.51023313
48453000204	3	440	3	2012	Mar-12	3.699	11	0	12	1	31784.74145	0.697	48494	0.036	45278.45291	0	0	0	1	2.48490665	10.72060863	2.564949357	0.693147181	0	0	-8380.52075	143.1670772
48453000205	3	441	3	2012	Mar-12	3.699	2	0	1	0	9645.267959	0.832	44375	0.0771	62226.05654	0	0	0	1	1.098612289	11.03854518	0.693147181	0	0	0	-2588.05265	-55.79753212
48453000206	3	442	3	2012	Mar-12	3.699	7	0	5	0	16929.99284	0.716	61354	0.0291	60656.67786	0	0	0	1	2.079441542	11.0130015	1.791759469	0	0	0	-4177.6295	79.41608657
48453000302	3	443	3	2012	Mar-12	3.699	8	0	9	3	11155.10752	0.717	32731	0.0754	72756.43487	0	0	0	1	2.197224577	11.19488638	2.302585093	1.386294361	0	0	-7388.261547	-75.70495821
48453000304	3	444	3	2012	Mar-12	3.699	3	0	0	1	9692.946358	0.803	41229	0.0616	75920.53059	0	0	0	1	1.386294361	11.23745559	0	0.693147181	0	0	-3287.998641	20.09529637
48453000305	3	445	3	2012	Mar-12	3.699	3	0	1	3	13418.14383	0.826	37734	0.0277	62264.89041	0	0	0	1	1.386294361	11.03916905	0.693147181	1.386294361	0	0	-4097.757009	87.85101377
48453000306	3	446	3	2012	Mar-12	3.699	14	0	14	0	49926.77942	0.782	64211	0.0332	18311.85977	0	0	0	1	2.708050201	9.815358812	2.708050201	0	0	0	0.018493621	83.9291814
48453000307	3	447	3	2012	Mar-12	3.699	13	0	9	0	20425.1334	0.796	60942	0.0122	39586.87599	0	0	0	1	2.63905733	10.58627819	2.302585093	0	0	0	-2078.918983	164.8123034
48453000401	3	448	3	2012	Mar-12	3.699	14	0	18	5	852.4220597	0.754	39469	0.0503	40654.54565	0	0	0	1	2.708050201	10.61289053	2.944438979	1.791759469	0	0	-7661.489863	-428.4315585
48453000402	3	449	3	2012	Mar-12	3.699	10	0	8	4	13740.49468	0.741	37692	0.0794	48571.54036	0	0	0	1	2.397895273	10.79081364	2.197224577	1.609437912	0	0	-2064.440124	52.44993762
48453000500	3	450	3	2012	Mar-12	3.699	0	0	0	1	5433.60461	0.737	32472	0.0785	113230.9059	0	0	0	1	0	11.63719326	0	0.693147181	0	0	-3326.294896	-35.89508962
48453000601	3	451	3	2012	Mar-12	3.699	4	0	2	3	373.9563635	0.294	6458	0.038	239246.1909	0	0	0	1	1.609437912	12.38525257	1.098612289	1.386294361	0	0	-5070.746712	-1027.504943
48453000603	3	452	3	2012	Mar-12	3.699	6	0	5	3	6044.245168	0.397	6832	0.0691	272850.8866	0	0	0	1	1.945910149	12.51668439	1.791759469	1.386294361	0	0	-3703.542443	-175.5685268
48453000604	3	453	3	2012	Mar-12	3.699	7	0	2	1	2127.245668	0.408	9413	0.2178	224653.8852	0	0	0	1	2.079441542	12.32232066	1.098612289	0.693147181	0	0	-3220.417556	-205.4308072
48453000700	3	454	3	2012	Mar-12	3.699	19	0	9	6	29757.39125	0.689	39018	0.0853	21498.51353	0	0	0	1	2.995732274	9.975785587	2.302585093	1.945910149	0	0	-11613.0346	23.90273089
48453000801	3	455	3	2012	Mar-12	3.699	1	0	0	2	17267.06089	0.572	40536	0.0744	32301.42279	0	0	0	1	0.693147181	10.38289752	0	1.098612289	0	0	-1058.583638	91.79393658
48453000802	3	456	3	2012	Mar-12	3.699	1	0	2	3	26561.71733	0.714	23023	0.1959	56613.90259	0	0	0	1	0.693147181	10.94402753	1.098612289	1.386294361	0	0	-1946.937855	244.072342
48453000803	3	457	3	2012	Mar-12	3.699	9	0	2	5	9821.597234	0.712	50114	0.0805	41841.83812	0	0	0	1	2.302585093	10.64167593	1.098612289	1.791759469	0	0	-1939.289621	35.82332444
48453000804	3	458	3	2012	Mar-12	3.699	11	0	9	4	21291.10692	0.666	31492	0.1105	61249.31068	0	0	0	1	2.48490665	11.0227242	2.302585093	1.609437912	0	0	-1452.208851	169.1040362
48453000901	3	459	3	2012	Mar-12	3.699	8	0	7	2	8151.024941	0.686	40556	0.045	63563.27297	0	0	0	1	2.197224577	11.05980685	2.079441542	1.098612289	0	0	-385.3272462	-12.31291152
48453000902	3	460	3	2012	Mar-12	3.699	28	0	17	13	46950.20544	0.639	33634	0.0584	49028.71333	0	0	0	1	3.36729583	10.80018179	2.890371758	2.63905733	0	0	-13086.45892	236.7946863
48453001000	3	461	3	2012	Mar-12	3.699	6	0	8	5	10554.23836	0.629	29286	0.0524	42946.80066	0	0	0	1	1.945910149	10.66774072	2.197224577	1.791759469	0	0	-2507.408524	-22.29146839
48453001100	3	462	3	2012	Mar-12	3.699	40	0	11	47	27349.40727	0.679	91774	0.0518	44685.69949	0	0	0	1	3.713572067	10.70743119	2.48490665	3.871201011	0	0	-32340.72128	-674.9010125
48453001200	3	463	3	2012	Mar-12	3.699	20	0	20	27	28559.10359	0.835	62338	0.0255	47115.60415	0	0	0	1	3.044522438	10.76038075	3.044522438	3.33220451	0	0	-6226.092449	-16.88219663
48453001303	3	464	3	2012	Mar-12	3.699	7	0	3	6	18146.79422	0.842	82560	0.0162	40004.22987	0	0	0	1	2.079441542	10.59676547	1.386294361	1.945910149	0	0	0.027396081	-91.13610243
48453001304	3	465	3	2012	Mar-12	3.699	7	0	3	4	10759.97855	0.826	57083	0	56221.09837	0	0	0	1	2.079441542	10.93706517	1.386294361	1.609437912	0	0	-3198.541991	21.13163567
48453001305	3	466	3	2012	Mar-12	3.699	25	0	14	40	15683.66468	0.78	63883	0.0407	49561.39267	0	0	0	1	3.258096538	10.81098761	2.708050201	3.713572067	0	0	-12362.01132	-150.2935354
48453001307	3	467	3	2012	Mar-12	3.699	8	0	10	5	18709.44462	0.791	38198	0.0575	55380.38114	0	0	0	1	2.197224577	10.92199874	2.397895273	1.791759469	0	0	-1141.206236	88.05572011
48453001308	3	468	3	2012	Mar-12	3.699	11	0	7	5	29052.23056	0.787	45242	0.111	59593.14217	0	0	0	1	2.48490665	10.99531256	2.079441542	1.791759469	0	0	-3658.413432	180.0728151
48453001401	3	469	3	2012	Mar-12	3.699	4	0	6	1	12951.47595	0.786	68458	0.0195	59458.88963	0	0	0	1	1.609437912	10.99305724	1.945910149	0.693147181	0	0	-835.5575941	-5.005023413
48453001402	3	470	3	2012	Mar-12	3.699	1	0	0	3	5338.873974	0.84	56016	0.0272	56611.8615	0	0	0	1	0.693147181	10.94399147	0	1.386294361	0	0	-2642.616998	11.9635012
48453001403	3	471	3	2012	Mar-12	3.699	14	0	16	0	1965.697386	0.867	39496	0.0926	46027.44158	0	0	0	1	2.708050201	10.73701478	2.833213344	0	0	0	-2359.431321	-28.57919166
48453001501	3	472	3	2012	Mar-12	3.699	4	0	6	3	12932.71875	0.714	66295	0.0022	37764.81714	0	0	0	1	1.609437912	10.53915966	1.945910149	1.386294361	0	0	-4911.339045	-63.32709698
48453001503	3	473	3	2012	Mar-12	3.699	14	0	7	8	56521.83219	0.813	45398	0.1196	30817.8923	0	0	0	1	2.708050201	10.33588317	2.079441542	2.197224577	0	0	-11836.62746	327.9189183
48453001504	3	474	3	2012	Mar-12	3.699	6	0	2	1	26292.15901	0.75	64110	0.0705	51054.84222	0	0	0	1	1.945910149	10.84067526	1.098612289	0.693147181	0	0	0.000617022	64.82951687
48453001505	3	475	3	2012	Mar-12	3.699	3	0	1	2	7607.717198	0.784	49239	0.0669	57523.14035	0	0	0	1	1.386294361	10.95995997	0.693147181	1.098612289	0	0	-5446.017458	-24.78299563
48453001602	3	476	3	2012	Mar-12	3.699	9	0	3	4	8448.758549	0.707	51778	0.0221	30117.54395	0	0	0	1	2.302585093	10.31289634	1.386294361	1.609437912	0	0	-3752.712612	3.411898634
48453001603	3	477	3	2012	Mar-12	3.699	6	0	1	2	1693.293729	0.741	121622	0.0087	50082.46508	0	0	0	1	1.945910149	10.82144619	0.693147181	1.098612289	0	0	-3090.605991	-48.52263607
48453001604	3	478	3	2012	Mar-12	3.699	0	0	0	1	1775.24745	0.606	135750	0	32219.79538	0	0	0	1	0	10.38036734	0	0.693147181	0	0	-2174.395528	-48.30629381
48453001605	3	479	3	2012	Mar-12	3.699	4	0	1	4	169.4535156	0.77	80393	0.0136	54192.55165	0	0	0	1	1.609437912	10.90031721	0.693147181	1.609437912	0	0	-2179.604669	-126.0234879
48453001606	3	480	3	2012	Mar-12	3.699	1	0	0	0	8452.765155	0.134	77265	0	23837.50938	0	0	1	1	0.693147181	10.07905759	0	0	0	0	-799.5431558	90.45324308
48453001705	3	481	3	2012	Mar-12	3.699	2	0	0	1	12291.71765	0.63	104375	0.0052	23218.3093	0	0	0	1	1.098612289	10.05273951	0	0.693147181	0	0	-3769.559167	71.036604
48453001706	3	482	3	2012	Mar-12	3.699	9	0	4	0	14003.01277	0.726	63534	0.003	37786.33238	0	0	0	1	2.302585093	10.5397292	1.609437912	0	0	0	-1082.971164	66.55152071
48453001707	3	483	3	2012	Mar-12	3.699	7	1	3	10	16727.71561	0.671	70889	0.0208	47002.49477	0	0	0	1	2.079441542	10.75797723	1.386294361	2.397895273	0.693147181	0	-1205.157378	-6.411822707
48453001712	3	484	3	2012	Mar-12	3.699	4	0	3	3	37526.95551	0.664	46091	0.0685	46929.17996	0	0	0	1	1.609437912	10.75641624	1.386294361	1.386294361	0	0	-6623.363027	253.2564864
48453001713	3	485	3	2012	Mar-12	3.699	7	1	0	4	21393.25392	0.72	50643	0.0082	41113.8714	0	0	0	1	2.079441542	10.62412517	0	1.609437912	0.693147181	0	-2418.614578	117.3820902
48453001714	3	486	3	2012	Mar-12	3.699	5	0	1	0	81462.43664	0.736	79223	0.0237	18648.87884	0	0	0	1	1.791759469	9.833594929	0.693147181	0	0	0	0.035382158	462.3992543
48453001716	3	487	3	2012	Mar-12	3.699	4	0	2	1	7627.566016	0.738	111950	0.0087	6386.01118	0	0	0	1	1.609437912	8.762021704	1.098612289	0.693147181	0	0	-2042.711372	-52.34342788
48453001718	3	488	3	2012	Mar-12	3.699	6	0	4	4	30745.59376	0.69	74386	0.0224	43081.91282	0	0	0	1	1.945910149	10.67088174	1.609437912	1.609437912	0	0	-5843.962646	225.3204101
48453001719	3	489	3	2012	Mar-12	3.699	4	0	3	0	15649.4676	0.641	136992	0	20252.15947	0	0	0	1	1.609437912	9.916066084	1.386294361	0	0	0	-2474.736097	142.6807276
48453001722	3	490	3	2012	Mar-12	3.699	10	0	8	3	45436.82418	0.894	49609	0.0401	40314.35033	0	0	0	1	2.397895273	10.60448758	2.197224577	1.386294361	0	0	-12994.64857	324.3064034
48453001728	3	491	3	2012	Mar-12	3.699	8	1	8	1	21756.94304	0.786	67426	0	52784.87366	0	0	0	1	2.197224577	10.87399889	2.197224577	0.693147181	0.693147181	0	-5183.694983	109.2445974
48453001729	3	492	3	2012	Mar-12	3.699	3	0	1	0	12191.05173	0.814	70222	0.0045	41894.60253	0	0	0	1	1.386294361	10.64293615	0.693147181	0	0	0	-3568.721468	53.87691907
48453001733	3	493	3	2012	Mar-12	3.699	1	0	0	0	2551.910633	0.688	118656	0.0191	4417.900463	0	0	0	1	0.693147181	8.39364618	0	0	0	0	-1945.835116	-33.47152087
48453001737	3	494	3	2012	Mar-12	3.699	7	0	2	2	14639.85861	0.779	111003	0	33794.8816	0	0	0	1	2.079441542	10.42809423	1.098612289	1.098612289	0	0	-8110.831179	-81.15054075
48453001738	3	495	3	2012	Mar-12	3.699	1	0	2	1	10454.1988	0.707	98591	0.0047	37818.99496	0	0	0	1	0.693147181	10.54059321	1.098612289	0.693147181	0	0	-7867.979846	-89.35873062
48453001740	3	496	3	2012	Mar-12	3.699	6	0	2	3	14225.12168	0.728	76906	0.0033	25673.93709	0	0	0	1	1.945910149	10.15327058	1.098612289	1.386294361	0	0	-1032.403161	5.501956992
48453001741	3	497	3	2012	Mar-12	3.699	5	0	2	0	14080.95653	0.599	83342	0	5279.519749	0	0	0	1	1.791759469	8.571779809	1.098612289	0	0	0	-4674.067171	133.6839392
48453001742	3	498	3	2012	Mar-12	3.699	8	0	0	0	31370.43351	0.777	73068	0.0109	7662.945863	0	0	0	1	2.197224577	8.944282256	0	0	0	0	-4274.572708	182.1293867
48453001745	3	499	3	2012	Mar-12	3.699	1	0	1	2	16298.62267	0.693	89427	0.0202	20780.01691	0	0	0	1	0.693147181	9.9417952	0.693147181	1.098612289	0	0	-1800.694093	119.761181
48453001746	3	500	3	2012	Mar-12	3.699	4	0	3	1	25556.47838	0.808	60953	0.0266	44881.82152	0	0	0	1	1.609437912	10.71181041	1.386294361	0.693147181	0	0	-4679.038898	213.5858994
48453001747	3	501	3	2012	Mar-12	3.699	5	0	7	2	25588.44407	0.729	57361	0.0407	62527.7956	0	0	0	1	1.791759469	11.04338246	2.079441542	1.098612289	0	0	-7495.758416	176.1617326
48453001748	3	502	3	2012	Mar-12	3.699	2	0	3	0	28074.38957	0.769	78783	0	28875.45384	0	0	0	1	1.098612289	10.2707818	1.386294361	0	0	0	0.01019563	123.9862854
48453001749	3	503	3	2012	Mar-12	3.699	3	0	1	3	32254.27132	0.744	54531	0.0131	36873.41319	0	0	0	1	1.386294361	10.51527318	0.693147181	1.386294361	0	0	-6529.970935	185.4318053
48453001750	3	504	3	2012	Mar-12	3.699	15	0	19	1	95444.08586	0.82	60395	0.0045	22723.73107	0	0	0	1	2.772588722	10.03120908	2.995732274	0.693147181	0	0	0.017530481	353.3706677
48453001751	3	505	3	2012	Mar-12	3.699	1	0	0	0	8539.406467	0.591	106919	0	35441.35991	0	0	0	1	0.693147181	10.47566299	0	0	0	0	-2054.30687	47.02808134
48453001752	3	506	3	2012	Mar-12	3.699	2	0	1	1	14479.66324	0.757	31126	0.0624	113762.8069	0	0	0	1	1.098612289	11.64187971	0.693147181	0.693147181	0	0	-2369.258119	87.02229931
48453001753	3	507	3	2012	Mar-12	3.699	10	0	6	2	87469.74817	0.886	59022	0.0267	13480.69039	0	0	0	1	2.397895273	9.509087776	1.945910149	1.098612289	0	0	0.057567123	387.1441902
48453001754	3	508	3	2012	Mar-12	3.699	10	0	7	7	27163.09202	0.693	59464	0.0069	39130.64347	0	0	0	1	2.397895273	10.57468671	2.079441542	2.079441542	0	0	-5023.136597	107.0104542
48453001755	3	509	3	2012	Mar-12	3.699	4	0	3	1	3404.429494	0.705	163451	0	21884.94466	0	0	0	1	1.609437912	9.993599913	1.386294361	0.693147181	0	0	-1687.538726	-75.17511652
48453001756	3	510	3	2012	Mar-12	3.699	0	0	0	1	18142.39618	0.794	78011	0.0046	52694.06164	0	0	0	1	0	10.87227702	0	0.693147181	0	0	-3316.21795	155.682895
48453001757	3	511	3	2012	Mar-12	3.699	1	0	1	0	4382.857846	0.625	106042	0.0095	23618.2672	0	0	0	1	0.693147181	10.06981806	0.693147181	0	0	0	-919.3397618	13.8290015
48453001760	3	512	3	2012	Mar-12	3.699	8	0	4	0	20974.53027	0.74	125997	0.0015	12254.15233	0	0	0	1	2.197224577	9.413701726	1.609437912	0	0	0	-8912.670041	-42.90361528
48453001761	3	513	3	2012	Mar-12	3.699	4	0	3	0	2801.663615	0.72	126476	0.0112	6400.571583	0	0	0	1	1.609437912	8.764298799	1.386294361	0	0	0	-5099.128921	-52.99093256
48453001764	3	514	3	2012	Mar-12	3.699	2	0	3	0	4191.562599	0.67	85721	0.0108	1311.805453	0	0	0	1	1.098612289	7.179921693	1.386294361	0	0	0	-4623.36416	-99.59983175
48453001765	3	515	3	2012	Mar-12	3.699	12	0	9	0	23141.02318	0.736	105033	0.0165	4518.817701	0	0	0	1	2.564949357	8.41622694	2.302585093	0	0	0	0.060637711	-256.9804
48453001766	3	516	3	2012	Mar-12	3.699	6	0	2	0	10229.7816	0.639	52708	0.013	723.1368291	0	0	0	1	1.945910149	6.584980365	1.098612289	0	0	0	-4365.517654	-26.57294583
48453001768	3	517	3	2012	Mar-12	3.699	15	1	9	0	8062.910022	0.714	97197	0.001	717.327251	0	0	0	1	2.772588722	6.576925247	2.302585093	0	0.693147181	0	-7325.477302	-134.2936519
48453001769	3	518	3	2012	Mar-12	3.699	9	0	8	1	12208.26537	0.717	76132	0	16370.56148	0	0	0	1	2.302585093	9.703301052	2.197224577	0.693147181	0	0	-3847.486192	17.18424317
48453001770	3	519	3	2012	Mar-12	3.699	1	0	2	1	8672.761286	0.705	134792	0	23982.16495	0	0	0	1	0.693147181	10.0851074	1.098612289	0.693147181	0	0	-6311.117853	-28.33581345
48453001771	3	520	3	2012	Mar-12	3.699	2	0	1	0	541.2605198	0.584	100655	0	14636.3133	0	0	0	1	1.098612289	9.591329253	0.693147181	0	0	0	-3623.420187	-105.0122479
48453001772	3	521	3	2012	Mar-12	3.699	5	1	1	0	7622.479517	0.811	68333	0	11464.35028	0	0	0	1	1.791759469	9.347084747	0.693147181	0	0.693147181	0	-3308.131374	17.52788961
48453001773	3	522	3	2012	Mar-12	3.699	11	0	3	0	16713.55582	0.595	125577	0	10741.04832	0	0	0	1	2.48490665	9.281921069	1.386294361	0	0	0	-3098.839613	-96.57110333
48453001774	3	523	3	2012	Mar-12	3.699	5	0	0	0	23117.04853	0.736	98606	0.0078	46624.7404	0	0	0	1	1.791759469	10.74990804	0	0	0	0	0.039378354	50.08629518
48453001775	3	524	3	2012	Mar-12	3.699	2	0	3	0	830.2188025	0.672	111250	0	7186.418086	0	0	0	1	1.098612289	8.880087288	1.386294361	0	0	0	-2324.951219	-118.2881305
48453001776	3	525	3	2012	Mar-12	3.699	5	0	5	1	8879.330763	0.866	79125	0	34065.92498	0	0	0	1	1.791759469	10.43608225	1.791759469	0.693147181	0	0	-3506.229474	30.72436648
48453001777	3	526	3	2012	Mar-12	3.699	3	0	2	1	15136.38095	0.798	67321	0	57364.14707	0	0	0	1	1.386294361	10.9571922	1.098612289	0.693147181	0	0	-3660.205702	96.37159525
48453001778	3	527	3	2012	Mar-12	3.699	6	0	1	0	8966.092594	0.588	81607	0.0316	10998.85404	0	0	0	1	1.945910149	9.305637283	0.693147181	0	0	0	-7635.659078	-62.03067291
48453001779	3	528	3	2012	Mar-12	3.699	1	0	1	0	4547.024131	0.63	74146	0	7040.273501	0	0	0	1	0.693147181	8.859544328	0.693147181	0	0	0	-2823.232492	-69.07379831
48453001780	3	529	3	2012	Mar-12	3.699	7	0	7	0	358.0076288	0.594	60714	0.0109	1865.6205	0	0	0	1	2.079441542	7.531884856	2.079441542	0	0	0	-3402.198597	-104.9238149
48453001781	3	530	3	2012	Mar-12	3.699	2	0	1	2	3463.41448	0.625	93324	0	26892.13754	0	0	0	1	1.098612289	10.19962642	0.693147181	1.098612289	0	0	-2275.059254	8.976267057
48453001782	3	531	3	2012	Mar-12	3.699	0	0	0	0	2925.173272	0.686	113333	0	43165.46245	0	0	0	1	0	10.67281914	0	0	0	0	-1061.109744	-66.59351501
48453001783	3	532	3	2012	Mar-12	3.699	2	0	0	0	12720.06812	0.673	105250	0.0083	10345.46124	0	0	0	1	1.098612289	9.244399831	0	0	0	0	-1648.591751	79.20640399
48453001784	3	533	3	2012	Mar-12	3.699	3	0	0	0	12449.43027	0.679	153056	0.0156	8393.931209	0	0	0	1	1.386294361	9.035383375	0	0	0	0	-2297.645377	-77.71284235
48453001785	3	534	3	2012	Mar-12	3.699	5	0	5	0	41210.12142	0.893	54116	0.0297	30996.38854	0	0	0	1	1.791759469	10.34165824	1.791759469	0	0	0	0.030336526	243.6969695
48453001786	3	535	3	2012	Mar-12	3.699	1	0	2	1	4962.420395	0.809	56141	0.0196	64329.50595	0	0	0	1	0.693147181	11.07178923	1.098612289	0.693147181	0	0	-2942.301738	-60.57097
48453001804	3	536	3	2012	Mar-12	3.699	7	0	4	2	43905.9084	0.765	33223	0.0233	75898.20798	0	0	0	1	2.079441542	11.23716153	1.609437912	1.098612289	0	0	-7559.460971	384.2962531
48453001805	3	537	3	2012	Mar-12	3.699	5	0	6	1	48099.48094	0.812	33295	0.0619	85976.04611	0	0	0	1	1.791759469	11.36183563	1.945910149	0.693147181	0	0	-3744.248475	413.3195464
48453001806	3	538	3	2012	Mar-12	3.699	7	0	6	7	56648.22973	0.729	26936	0.0614	89421.69102	0	0	0	1	2.079441542	11.40112974	1.945910149	2.079441542	0	0	0.016826638	461.2651304
48453001811	3	539	3	2012	Mar-12	3.699	5	0	3	1	36359.36174	0.783	34112	0.0223	63279.15164	0	0	0	1	1.791759469	11.055327	1.386294361	0.693147181	0	0	-2937.065854	359.764756
48453001812	3	540	3	2012	Mar-12	3.699	32	0	35	2	67768.99387	0.718	26244	0.0926	88339.01938	0	0	0	1	3.496507561	11.3889485	3.583518938	1.098612289	0	0	-7485.558394	629.446488
48453001813	3	541	3	2012	Mar-12	3.699	19	0	14	5	90289.88203	0.768	32774	0.0524	51040.68363	0	0	0	1	2.995732274	10.8403979	2.708050201	1.791759469	0	0	-8590.549665	853.4333502
48453001817	3	542	3	2012	Mar-12	3.699	5	0	4	3	38755.5403	0.77	46623	0.0714	40700.59066	0	0	0	1	1.791759469	10.61402245	1.609437912	1.386294361	0	0	-8530.616461	190.248398
48453001818	3	543	3	2012	Mar-12	3.699	12	0	10	2	74913.87417	0.733	50108	0.0218	60052.43376	0	0	0	1	2.564949357	11.00299001	2.397895273	1.098612289	0	0	0.011010339	528.888089
48453001819	3	544	3	2012	Mar-12	3.699	7	0	9	8	67032.16406	0.766	29093	0.095	153364.508	0	0	0	1	2.079441542	11.94057929	2.302585093	2.197224577	0	0	-3328.608056	674.043983
48453001820	3	545	3	2012	Mar-12	3.699	5	0	7	3	62327.59821	0.814	31971	0.0972	104766.9283	0	0	0	1	1.791759469	11.55950298	2.079441542	1.386294361	0	0	0.008845956	500.4908799
48453001821	3	546	3	2012	Mar-12	3.699	4	1	2	1	46103.20434	0.756	44481	0.0268	59307.62683	0	0	0	1	1.609437912	10.99051005	1.098612289	0.693147181	0.693147181	0	-4533.53008	418.824612
48453001822	3	547	3	2012	Mar-12	3.699	1	0	0	3	53295.07525	0.774	32002	0.1001	114415.986	0	0	0	1	0.693147181	11.64760483	0	1.386294361	0	0	0.029245895	398.3916654
48453001823	3	548	3	2012	Mar-12	3.699	7	1	1	3	83278.1214	0.745	29967	0.0644	75875.35082	0	0	0	1	2.079441542	11.23686033	0.693147181	1.386294361	0.693147181	0	-6122.393869	767.0765458
48453001824	3	549	3	2012	Mar-12	3.699	2	0	3	1	8180.350571	0.766	51548	0.0039	35571.77485	0	0	0	1	1.098612289	10.47933587	1.386294361	0.693147181	0	0	-318.0285182	44.71734239
48453001826	3	550	3	2012	Mar-12	3.699	8	0	7	3	14438.83355	0.813	60231	0.0217	18208.40437	0	0	0	1	2.197224577	9.809693463	2.079441542	1.386294361	0	0	-3163.118532	26.75839582
48453001828	3	551	3	2012	Mar-12	3.699	3	1	3	0	9167.720563	0.815	94722	0.0128	43916.0422	0	0	0	1	1.386294361	10.69005773	1.386294361	0	0.693147181	0	-4213.763564	57.07209805
48453001829	3	552	3	2012	Mar-12	3.699	2	0	0	1	8464.135418	0.899	54308	0.023	44416.57413	0	0	0	1	1.098612289	10.70139048	0	0.693147181	0	0	-2270.538181	42.77314067
48453001832	3	553	3	2012	Mar-12	3.699	4	0	2	0	13538.70129	0.747	44184	0.012	55798.37058	0	0	0	1	1.609437912	10.92951787	1.098612289	0	0	0	-914.0290699	112.2245561
48453001833	3	554	3	2012	Mar-12	3.699	14	0	10	2	73263.53891	0.703	49390	0.0127	68584.54325	0	0	0	1	2.708050201	11.13583705	2.397895273	1.098612289	0	0	0.03096187	630.532105
48453001834	3	555	3	2012	Mar-12	3.699	10	0	7	0	58586.50662	0.827	55649	0.0139	14498.40371	0	0	0	1	2.397895273	9.581862804	2.079441542	0	0	0	-11174.96826	399.1590866
48453001835	3	556	3	2012	Mar-12	3.699	2	0	2	2	28200.80606	0.74	45918	0	56327.11288	0	0	0	1	1.098612289	10.93894903	1.098612289	1.098612289	0	0	-2737.142201	242.299482
48453001839	3	557	3	2012	Mar-12	3.699	20	0	21	0	92354.20588	0.802	58655	0.0099	21385.45963	0	0	0	1	3.044522438	9.970513273	3.091042453	0	0	0	-12703.76614	668.8968914
48453001840	3	558	3	2012	Mar-12	3.699	9	0	5	0	65929.50767	0.772	53161	0.023	27159.00618	0	0	0	1	2.302585093	10.20950081	1.791759469	0	0	0	-9098.749823	463.2500231
48453001841	3	559	3	2012	Mar-12	3.699	5	0	1	0	89058.01276	0.77	72365	0.0078	47969.95887	0	0	0	1	1.791759469	10.77835108	0.693147181	0	0	0	0.016580121	557.6952068
48453001842	3	560	3	2012	Mar-12	3.699	6	0	3	0	30484.16473	0.776	58382	0.0087	7162.09061	0	0	0	1	1.945910149	8.876696816	1.386294361	0	0	0	-4718.192024	69.61173336
48453001843	3	561	3	2012	Mar-12	3.699	0	0	0	0	13821.8293	0.814	78929	0.0165	57569.28249	0	0	0	1	0	10.96076178	0	0	0	0	-2985.989604	142.1899665
48453001844	3	562	3	2012	Mar-12	3.699	2	0	0	2	11614.66566	0.755	45441	0.0271	99730.55491	0	0	0	1	1.098612289	11.5102374	0	1.098612289	0	0	-2206.510996	70.99391746
48453001845	3	563	3	2012	Mar-12	3.699	2	0	2	2	21611.56721	0.763	62625	0.0288	33764.25598	0	0	0	1	1.098612289	10.42718762	1.098612289	1.098612289	0	0	-2610.642277	149.3674994
48453001846	3	564	3	2012	Mar-12	3.699	2	0	1	1	284.7690741	0.717	94205	0	11619.4826	0	0	0	1	1.098612289	9.360524561	0.693147181	0.693147181	0	0	-1493.467277	-46.77889208
48453001847	3	565	3	2012	Mar-12	3.699	8	0	4	0	24406.59889	0.765	76635	0.028	64769.16447	0	0	0	1	2.197224577	11.07860035	1.609437912	0	0	0	-5120.455088	171.7198118
48453001848	3	566	3	2012	Mar-12	3.699	7	0	5	1	80515.02716	0.766	51201	0.0081	39627.54805	0	0	0	1	2.079441542	10.58730505	1.791759469	0.693147181	0	0	-9602.037974	692.8068108
48453001849	3	567	3	2012	Mar-12	3.699	13	0	6	4	116690.7353	0.906	53986	0.0361	20990.04425	0	0	0	1	2.63905733	9.951851161	1.945910149	1.609437912	0	0	0.071215634	252.3389684
48453001850	3	568	3	2012	Mar-12	3.699	5	0	4	1	45956.7408	0.854	39048	0.0083	69898.58464	0	0	0	1	1.791759469	11.15481499	1.609437912	0.693147181	0	0	-10106.43654	398.3510016
48453001851	3	569	3	2012	Mar-12	3.699	2	1	1	0	55387.58026	0.739	53299	0.013	33067.17414	0	0	0	1	1.098612289	10.40632659	0.693147181	0	0.693147181	0	-10049.00944	372.4531345
48453001853	3	570	3	2012	Mar-12	3.699	0	0	0	0	6351.537506	0.85	84028	0	53879.39666	0	0	0	1	0	10.89452199	0	0	0	0	-2979.143976	33.34176474
48453001854	3	571	3	2012	Mar-12	3.699	1	0	1	0	19654.42414	0.73	51694	0	947.880152	0	0	0	1	0.693147181	6.855282502	0.693147181	0	0	0	-1170.198181	100.9276412
48453001855	3	572	3	2012	Mar-12	3.699	11	1	6	0	103316.5617	0.737	73557	0.0199	20880.95205	0	0	0	1	2.48490665	9.946640527	1.945910149	0	0.693147181	0	0.072262151	339.6394961
48453001856	3	573	3	2012	Mar-12	3.699	3	0	3	2	31629.93559	0.689	75066	0.0079	2665.722703	0	0	0	1	1.386294361	7.888605545	1.386294361	1.098612289	0	0	-3925.962897	170.4454609
48453001857	3	574	3	2012	Mar-12	3.699	16	0	9	0	57150.04862	0.786	64763	0	21100.28513	0	0	0	1	2.833213344	9.957089224	2.302585093	0	0	0	-12936.17748	369.7192275
48453001858	3	575	3	2012	Mar-12	3.699	10	0	4	0	89224.81223	0.768	97938	0.0053	13745.70083	0	0	0	1	2.397895273	9.528554135	1.609437912	0	0	0	0.023615833	307.4948886
48453001859	3	576	3	2012	Mar-12	3.699	0	0	0	0	5348.461013	0.8	92344	0	590.9736438	0	0	0	1	0	6.383462113	0	0	0	0	-588.195659	0.495506721
48453001860	3	577	3	2012	Mar-12	3.699	2	0	1	0	29089.18372	0.808	47862	0.0631	57060.48775	0	0	0	1	1.098612289	10.9518847	0.693147181	0	0	0	-4104.116618	252.9116855
48453001861	3	578	3	2012	Mar-12	3.699	0	0	0	0	22157.87051	0.801	74292	0.03	75388.13081	0	0	0	1	0	11.23041839	0	0	0	0	-3355.402413	199.8576598
48453001862	3	579	3	2012	Mar-12	3.699	0	0	0	0	16000.62315	0.75	84947	0	38541.88634	0	0	0	1	0	10.55952683	0	0	0	0	-1228.814081	-22.4261874
48453001863	3	580	3	2012	Mar-12	3.699	2	0	0	0	25398.66117	0.767	30596	0.0473	73452.25907	0	0	0	1	1.098612289	11.20440455	0	0	0	0	-4561.717057	167.2370405
48453001864	3	581	3	2012	Mar-12	3.699	2	0	1	0	15903.20455	0.794	46135	0	15997.00697	0	0	0	1	1.098612289	9.680219429	0.693147181	0	0	0	-4373.960727	82.28251762
48453001901	3	582	3	2012	Mar-12	3.699	7	0	11	3	16348.1875	0.818	66581	0.0272	36981.01983	0	0	0	1	2.079441542	10.51818712	2.48490665	1.386294361	0	0	-5285.194151	66.45656028
48453001908	3	583	3	2012	Mar-12	3.699	9	0	5	5	24870.20218	0.612	77862	0.0082	7105.317746	0	0	0	1	2.302585093	8.868739491	1.791759469	1.791759469	0	0	-6444.07396	122.2732712
48453001910	3	584	3	2012	Mar-12	3.699	19	0	6	6	35518.93393	0.638	103750	0.0029	17139.24927	0	0	0	1	2.995732274	9.749184735	1.945910149	1.945910149	0	0	-3003.092385	165.5463948
48453001911	3	585	3	2012	Mar-12	3.699	2	0	1	8	17741.48164	0.9	55526	0.0205	25026.39279	0	0	0	1	1.098612289	10.12772622	0.693147181	2.197224577	0	0	-64.92861516	64.34051119
48453001912	3	586	3	2012	Mar-12	3.699	4	0	0	1	18517.77361	0.571	144563	0	7216.918042	0	0	0	1	1.609437912	8.88432183	0	0.693147181	0	0	0.02630899	43.05914908
48453001913	3	587	3	2012	Mar-12	3.699	1	0	5	0	6305.841701	0.612	209479	0	10868.69149	0	0	0	1	0.693147181	9.293733598	1.791759469	0	0	0	-2351.230002	51.91430121
48453001914	3	588	3	2012	Mar-12	3.699	2	0	2	1	537.5172337	0.757	85792	0.0104	12499.82848	0	0	0	1	1.098612289	9.433550199	1.098612289	0.693147181	0	0	-2807.409443	-71.38842654
48453001915	3	589	3	2012	Mar-12	3.699	6	0	4	2	8576.731319	0.591	52356	0.0203	9232.909979	0	0	0	1	1.945910149	9.130637854	1.609437912	1.098612289	0	0	-4257.236191	-149.6632635
48453001916	3	590	3	2012	Mar-12	3.699	4	0	2	0	12591.92012	0.579	180987	0	6936.637361	0	0	0	1	1.609437912	8.844716558	1.098612289	0	0	0	-1421.418106	20.84485694
48453001917	3	591	3	2012	Mar-12	3.699	5	0	2	0	8503.019257	0.703	156149	0	15845.69096	0	0	0	1	1.791759469	9.670715985	1.098612289	0	0	0	-3064.252467	9.540118545
48453001918	3	592	3	2012	Mar-12	3.699	12	0	5	0	10114.65923	0.534	148654	0	7614.209898	0	0	0	1	2.564949357	8.937902829	1.791759469	0	0	0	-826.0318705	-95.61188857
48453001919	3	593	3	2012	Mar-12	3.699	2	0	0	0	11098.72839	0.611	148333	0.0137	24244.50271	0	0	0	1	1.098612289	10.09598642	0	0	0	0	-4952.015885	52.7504401
48453002002	3	594	3	2012	Mar-12	3.699	0	0	0	0	1420.553034	0.826	68750	0.0238	49867.22293	0	0	0	1	0	10.81713926	0	0	0	0	-2154.262097	-79.00329265
48453002003	3	595	3	2012	Mar-12	3.699	7	0	6	4	37275.47343	0.689	43887	0.055	50903.88149	0	0	0	1	2.079441542	10.8377141	1.945910149	1.609437912	0	0	-6270.432444	303.8628366
48453002004	3	596	3	2012	Mar-12	3.699	4	0	3	1	26799.63038	0.826	30264	0.1254	64506.20116	0	0	0	1	1.609437912	11.07453214	1.386294361	0.693147181	0	0	-5892.887625	163.1276102
48453002005	3	597	3	2012	Mar-12	3.699	8	0	8	2	23340.76959	0.824	39583	0.1079	80867.06585	0	0	0	1	2.197224577	11.30057429	2.197224577	1.098612289	0	0	-3232.788697	166.9024114
48453002104	3	598	3	2012	Mar-12	3.699	3	0	0	2	33613.07469	0.73	57500	0.0697	70467.00703	0	0	0	1	1.386294361	11.16291408	0	1.098612289	0	0	-1410.994069	323.1329956
48453002105	3	599	3	2012	Mar-12	3.699	27	0	21	6	89594.11268	0.734	26639	0.1058	77052.25706	0	0	0	1	3.33220451	11.25225211	3.091042453	1.945910149	0	0	-6778.489013	776.064851
48453002106	3	600	3	2012	Mar-12	3.699	0	0	0	0	25796.70378	0.658	55590	0.017	57342.46885	0	0	0	1	0	10.95681423	0	0	0	0	-1197.16699	233.3265998
48453002107	3	601	3	2012	Mar-12	3.699	7	0	14	3	29641.50597	0.59	40759	0.0096	39781.90561	0	0	0	1	2.079441542	10.59119259	2.708050201	1.386294361	0	0	-1827.123639	278.9323666
48453002108	3	602	3	2012	Mar-12	3.699	4	0	4	4	53722.71198	0.622	29770	0.0656	36283.93838	0	0	0	1	1.609437912	10.49915801	1.609437912	1.609437912	0	0	-4325.020362	562.2690827
48453002109	3	603	3	2012	Mar-12	3.699	5	0	1	4	31161.81321	0.598	34421	0.0808	33920.37822	0	0	0	1	1.791759469	10.43180072	0.693147181	1.609437912	0	0	-4586.771545	281.8976121
48453002110	3	604	3	2012	Mar-12	3.699	3	0	0	1	28677.60258	0.558	31589	0.1161	34904.09269	0	0	0	1	1.386294361	10.46038802	0	0.693147181	0	0	-2668.719425	260.6388048
48453002111	3	605	3	2012	Mar-12	3.699	7	0	9	3	26985.03799	0.613	32978	0.0778	17326.7096	0	0	0	1	2.079441542	9.76006221	2.302585093	1.386294361	0	0	-8484.711152	167.7800838
48453002112	3	606	3	2012	Mar-12	3.699	1	0	0	3	33871.48428	0.79	36003	0.1412	82850.6329	0	0	0	1	0.693147181	11.32480673	0	1.386294361	0	0	-2925.739592	339.4476557
48453002113	3	607	3	2012	Mar-12	3.699	10	0	11	4	14327.89297	0.706	58393	0.0194	48736.31029	0	0	0	1	2.397895273	10.79420014	2.48490665	1.609437912	0	0	-2821.425919	117.6272161
48453002201	3	608	3	2012	Mar-12	3.699	13	0	6	3	17486.69232	0.684	37159	0.0215	9173.193867	0	0	0	1	2.63905733	9.124149807	1.945910149	1.386294361	0	0	-1112.330729	110.9764223
48453002202	3	609	3	2012	Mar-12	3.699	10	0	6	2	71601.43609	0.63	30032	0.0393	20169.75351	0	0	0	1	2.397895273	9.911988988	1.945910149	1.098612289	0	0	0.047525464	663.7030609
48453002207	3	610	3	2012	Mar-12	3.699	10	0	9	0	36854.03745	0.801	51103	0.0698	3245.042701	0	0	0	1	2.397895273	8.085191903	2.302585093	0	0	0	-4522.297441	292.9183439
48453002208	3	611	3	2012	Mar-12	3.699	10	0	10	4	40208.73749	0.541	35757	0.0163	15246.2438	0	0	0	1	2.397895273	9.632154031	2.397895273	1.609437912	0	0	-3773.065972	316.9290166
48453002209	3	612	3	2012	Mar-12	3.699	16	0	9	0	37580.67687	0.696	50954	0.0187	2948.865807	0	0	0	1	2.833213344	7.989514959	2.302585093	0	0	0	-3205.053962	186.2784796
48453002210	3	613	3	2012	Mar-12	3.699	3	0	1	0	13.51768195	0.664	49949	0.0401	1089.618583	0	0	0	1	1.386294361	6.994500322	0.693147181	0	0	0	-540.4180703	-51.15095841
48453002211	3	614	3	2012	Mar-12	3.699	1	0	0	0	15621.52031	0.787	44795	0	8412.708357	0	0	0	1	0.693147181	9.037617602	0	0	0	0	-318.0747173	118.6578286
48453002212	3	615	3	2012	Mar-12	3.699	3	0	3	0	1486.236645	0.776	56953	0.0376	606.2148502	0	0	0	1	1.386294361	6.408882683	1.386294361	0	0	0	-1234.946324	-6.449912492
48453002304	3	616	3	2012	Mar-12	3.699	12	0	7	14	43522.37752	0.831	34786	0.2305	70084.8788	0	0	0	1	2.564949357	11.15747661	2.079441542	2.708050201	0	0	-7269.906864	340.6639301
48453002307	3	617	3	2012	Mar-12	3.699	19	0	9	2	53581.42464	0.878	32891	0.0495	72713.2213	0	0	0	1	2.995732274	11.19429226	2.302585093	1.098612289	0	0	0.015855338	440.812888
48453002308	3	618	3	2012	Mar-12	3.699	6	0	1	8	74304.51333	0.655	37456	0.0702	50770.8913	0	0	0	1	1.945910149	10.83509816	0.693147181	2.197224577	0	0	-7993.447065	532.1385803
48453002310	3	619	3	2012	Mar-12	3.699	4	0	4	2	9201.403073	0.672	24776	0.0358	4342.682064	0	0	0	1	1.609437912	8.376477669	1.609437912	1.098612289	0	0	-5494.365817	64.70883776
48453002312	3	620	3	2012	Mar-12	3.699	9	0	5	5	50087.12987	0.689	29500	0.0175	40051.27658	0	0	0	1	2.302585093	10.59794079	1.791759469	1.791759469	0	0	-3718.316312	412.790306
48453002313	3	621	3	2012	Mar-12	3.699	6	0	3	4	20920.5832	0.801	32965	0.0944	53101.52821	0	0	0	1	1.945910149	10.87997982	1.386294361	1.609437912	0	0	-4210.281436	152.178206
48453002314	3	622	3	2012	Mar-12	3.699	3	0	1	2	17926.53557	0.852	28689	0.0967	53877.92388	0	0	0	1	1.386294361	10.89449466	0.693147181	1.098612289	0	0	-2279.270899	106.1842113
48453002315	3	623	3	2012	Mar-12	3.699	3	0	4	2	19308.34732	0.839	30642	0.2377	192051.9796	0	0	0	1	1.386294361	12.16552655	1.609437912	1.098612289	0	0	-627.9337118	152.4859655
48453002316	3	624	3	2012	Mar-12	3.699	11	0	14	4	33097.67558	0.849	25654	0.1261	238488.0438	0	0	0	1	2.48490665	12.38207865	2.708050201	1.609437912	0	0	-2629.832478	242.9889065
48453002317	3	625	3	2012	Mar-12	3.699	0	0	0	0	7798.558306	0.677	16073	0.0991	41248.82007	0	0	0	1	0	10.62740203	0	0	0	0	-4084.306804	44.12159669
48453002318	3	626	3	2012	Mar-12	3.699	2	0	2	5	44674.13498	0.703	29112	0.0556	127024.3432	0	0	0	1	1.098612289	11.7521419	1.098612289	1.791759469	0	0	-6315.347828	451.8132039
48453002319	3	627	3	2012	Mar-12	3.699	2	0	1	0	1234.700003	0.008	77265	0	48655.54838	0	1	0	1	1.098612289	10.79254168	0.693147181	0	0	0	-983.7560453	15.22023638
48453002402	3	628	3	2012	Mar-12	3.699	10	0	10	6	72462.01021	0.775	42175	0.0557	49460.63753	0	0	0	1	2.397895273	10.80895265	2.397895273	1.945910149	0	0	-12603.32884	618.3192289
48453002403	3	629	3	2012	Mar-12	3.699	3	0	1	6	16447.38753	0.832	44493	0	26852.73083	0	0	0	1	1.386294361	10.19816004	0.693147181	1.945910149	0	0	-5967.052161	49.09406766
48453002407	3	630	3	2012	Mar-12	3.699	7	0	2	1	22175.08561	0.753	78554	0.0326	8893.841272	0	0	0	1	2.079441542	9.093226755	1.098612289	0.693147181	0	0	-161.2133468	35.13735594
48453002409	3	631	3	2012	Mar-12	3.699	0	0	0	2	13809.36976	0.803	48164	0.0042	65087.20028	0	0	0	1	0	11.08349856	0	1.098612289	0	0	-724.43993	97.23634398
48453002410	3	632	3	2012	Mar-12	3.699	2	0	1	5	19708.12991	0.772	34758	0.0677	90990.81395	0	0	0	1	1.098612289	11.41852482	0.693147181	1.791759469	0	0	-3863.542805	159.9681138
48453002411	3	633	3	2012	Mar-12	3.699	15	0	16	1	54078.61084	0.726	36168	0.004	43211.67593	0	0	0	1	2.772588722	10.67388916	2.833213344	0.693147181	0	0	-5715.55017	368.0932375
48453002412	3	634	3	2012	Mar-12	3.699	2	0	1	2	25371.10826	0.664	47232	0.0177	115908.0725	0	0	0	1	1.098612289	11.6605613	0.693147181	1.098612289	0	0	-3743.655969	245.8290972
48453002413	3	635	3	2012	Mar-12	3.699	2	0	2	0	27649.91082	0.714	29968	0.0137	99470.41517	0	0	0	1	1.098612289	11.5076256	1.098612289	0	0	0	-1580.528341	246.0406554
48453002419	3	636	3	2012	Mar-12	3.699	13	0	18	4	38001.02408	0.833	29115	0.0832	84047.49852	0	0	0	1	2.63905733	11.33914927	2.944438979	1.609437912	0	0	-3232.177567	324.8813066
48453002421	3	637	3	2012	Mar-12	3.699	17	0	23	3	92047.98235	0.864	55881	0.0447	23503.54616	0	0	0	1	2.890371758	10.06494914	3.17805383	1.386294361	0	0	-21905.00565	688.9025799
48453002422	3	638	3	2012	Mar-12	3.699	10	0	8	2	39404.74295	0.756	36419	0.0622	36381.46533	0	0	0	1	2.397895273	10.50184222	2.197224577	1.098612289	0	0	-8375.585031	326.4954551
48453002423	3	639	3	2012	Mar-12	3.699	1	0	0	1	12659.43036	0.782	59897	0.039	64263.31329	0	0	0	1	0.693147181	11.07075975	0	0.693147181	0	0	-5202.057377	107.1425087
48453002424	3	640	3	2012	Mar-12	3.699	4	0	6	1	14935.027	0.727	44401	0.0796	34716.90059	0	0	0	1	1.609437912	10.4550107	1.945910149	0.693147181	0	0	-2918.315731	110.048914
48453002425	3	641	3	2012	Mar-12	3.699	0	0	0	0	587.7620928	0.783	71848	0.0231	38742.02801	0	0	0	1	0	10.5647061	0	0	0	0	-2121.80396	-61.73958626
48453002426	3	642	3	2012	Mar-12	3.699	3	0	1	0	23014.13499	0.81	54159	0	14022.96647	0	0	0	1	1.386294361	9.548523036	0.693147181	0	0	0	-3569.251171	150.0757301
48453002427	3	643	3	2012	Mar-12	3.699	11	0	6	1	68913.44635	0.645	41199	0.0464	64436.36367	0	0	0	1	2.48490665	11.07344893	1.945910149	0.693147181	0	0	-6307.013679	653.0436691
48453002428	3	644	3	2012	Mar-12	3.699	1	0	0	0	8650.801555	0.749	54575	0	8592.412279	0	0	0	1	0.693147181	9.058751175	0	0	0	0	-3605.263712	-38.88358048
48453002429	3	645	3	2012	Mar-12	3.699	9	1	3	2	9899.827293	0.777	37460	0	7101.569237	0	0	0	1	2.302585093	8.868211862	1.386294361	1.098612289	0.693147181	0	-2242.970845	64.99964866
48453002430	3	646	3	2012	Mar-12	3.699	1	0	0	2	18239.66818	0.736	41619	0	43302.8456	0	0	0	1	0.693147181	10.67599672	0	1.098612289	0	0	-1791.393103	196.269812
48453002431	3	647	3	2012	Mar-12	3.699	18	0	15	7	65559.07356	0.812	59398	0.0034	9649.879581	0	0	0	1	2.944438979	9.174804338	2.772588722	2.079441542	0	0	-13645.53018	445.0730777
48453002432	3	648	3	2012	Mar-12	3.699	2	0	2	0	10600.07414	0.62	37500	0.0348	1267.410378	0	0	0	1	1.098612289	7.145519725	1.098612289	0	0	0	-3063.83964	46.45810032
48453002433	3	649	3	2012	Mar-12	3.699	9	0	9	0	22548.92916	0.743	59906	0.015	2155.752734	0	0	0	1	2.302585093	7.676359006	2.302585093	0	0	0	-3043.911455	146.9341658
48453002434	3	650	3	2012	Mar-12	3.699	2	0	2	0	124.0711015	0.629	56677	0	878.9177214	0	0	0	1	1.098612289	6.779828405	1.098612289	0	0	0	-1014.008108	-29.30758096
48453002435	3	651	3	2012	Mar-12	3.699	8	0	6	0	31988.76705	0.676	46033	0.0058	3823.566149	0	0	0	1	2.197224577	8.249200315	1.945910149	0	0	0	0.082865622	160.6869761
48453002436	3	652	3	2012	Mar-12	3.699	9	1	6	0	6620.65956	0.742	45714	0.0085	1116.602673	0	0	0	1	2.302585093	7.0189412	1.945910149	0	0.693147181	0	-2532.011994	47.05094799
48453002500	3	653	3	2012	Mar-12	3.699	7	0	7	2	22345.6533	0.782	59392	0.0371	45447.27582	0	0	0	1	2.079441542	10.72433016	2.079441542	1.098612289	0	0	-4027.117784	65.54400989
48453980000	3	654	3	2012	Mar-12	3.699	9	0	6	4	11235.31343	0	77265	0	315.4665593	0	1	0	1	2.302585093	5.757217578	1.945910149	1.609437912	0	0	-10049.19656	-178.7836405
48453000101	4	655	4	2012	Apr-12	3.784	10	0	4	3	23009.44971	0.665	68939	0.0168	32504.51947	0	0	0	1	2.397895273	10.38916518	1.609437912	1.386294361	0	0	-5144.5066	125.0993
48453000102	4	656	4	2012	Apr-12	3.784	4	0	2	1	2321.072893	0.604	143393	0.0233	12144.51551	0	0	0	1	1.609437912	9.404715287	1.098612289	0.693147181	0	0	-2998.840098	-37.80780672
48453000203	4	657	4	2012	Apr-12	3.784	5	0	3	0	17921.69082	0.637	44083	0.0165	35731.49984	0	0	0	1	1.791759469	10.48381591	1.386294361	0	0	0	-3506.827592	58.51023313
48453000204	4	658	4	2012	Apr-12	3.784	7	0	2	1	30929.23011	0.697	48494	0.036	45278.45291	0	0	0	1	2.079441542	10.72060863	1.098612289	0.693147181	0	0	-8380.52075	143.1670772
48453000205	4	659	4	2012	Apr-12	3.784	2	0	0	0	9481.081016	0.832	44375	0.0771	62226.05654	0	0	0	1	1.098612289	11.03854518	0	0	0	0	-2588.05265	-55.79753212
48453000206	4	660	4	2012	Apr-12	3.784	3	0	1	0	16495.47824	0.716	61354	0.0291	60656.67786	0	0	0	1	1.386294361	11.0130015	0.693147181	0	0	0	-4177.6295	79.41608657
48453000302	4	661	4	2012	Apr-12	3.784	13	0	5	4	10602.81025	0.717	32731	0.0754	72756.43487	0	0	0	1	2.63905733	11.19488638	1.791759469	1.609437912	0	0	-7388.261547	-75.70495821
48453000304	4	662	4	2012	Apr-12	3.784	7	0	1	3	9393.371177	0.803	41229	0.0616	75920.53059	0	0	0	1	2.079441542	11.23745559	0.693147181	1.386294361	0	0	-3287.998641	20.09529637
48453000305	4	663	4	2012	Apr-12	3.784	6	0	3	1	12981.98347	0.826	37734	0.0277	62264.89041	0	0	0	1	1.945910149	11.03916905	1.386294361	0.693147181	0	0	-4097.757009	87.85101377
48453000306	4	664	4	2012	Apr-12	3.784	11	0	5	2	49842.85181	0.782	64211	0.0332	18311.85977	0	0	0	1	2.48490665	9.815358812	1.791759469	1.098612289	0	0	0.018493621	83.9291814
48453000307	4	665	4	2012	Apr-12	3.784	10	0	9	1	20083.61298	0.796	60942	0.0122	39586.87599	0	0	0	1	2.397895273	10.58627819	2.302585093	0.693147181	0	0	-2078.918983	164.8123034
48453000401	4	666	4	2012	Apr-12	3.784	16	0	14	1	629.6269797	0.754	39469	0.0503	40654.54565	0	0	0	1	2.833213344	10.61289053	2.708050201	0.693147181	0	0	-7661.489863	-428.4315585
48453000402	4	667	4	2012	Apr-12	3.784	3	0	5	1	13512.56733	0.741	37692	0.0794	48571.54036	0	0	0	1	1.386294361	10.79081364	1.791759469	0.693147181	0	0	-2064.440124	52.44993762
48453000500	4	668	4	2012	Apr-12	3.784	4	0	3	2	5186.764634	0.737	32472	0.0785	113230.9059	0	0	0	1	1.609437912	11.63719326	1.386294361	1.098612289	0	0	-3326.294896	-35.89508962
48453000601	4	669	4	2012	Apr-12	3.784	3	0	3	1	373.9563635	0.294	6458	0.038	239246.1909	0	0	0	1	1.386294361	12.38525257	1.386294361	0.693147181	0	0	-5070.746712	-1027.504943
48453000603	4	670	4	2012	Apr-12	3.784	8	0	6	2	5905.012588	0.397	6832	0.0691	272850.8866	0	0	0	1	2.197224577	12.51668439	1.945910149	1.098612289	0	0	-3703.542443	-175.5685268
48453000604	4	671	4	2012	Apr-12	3.784	11	0	6	3	2058.940983	0.408	9413	0.2178	224653.8852	0	0	0	1	2.48490665	12.32232066	1.945910149	1.386294361	0	0	-3220.417556	-205.4308072
48453000700	4	672	4	2012	Apr-12	3.784	11	0	6	3	28746.38058	0.689	39018	0.0853	21498.51353	0	0	0	1	2.48490665	9.975785587	1.945910149	1.386294361	0	0	-11613.0346	23.90273089
48453000801	4	673	4	2012	Apr-12	3.784	3	0	1	0	17085.28734	0.572	40536	0.0744	32301.42279	0	0	0	1	1.386294361	10.38289752	0.693147181	0	0	0	-1058.583638	91.79393658
48453000802	4	674	4	2012	Apr-12	3.784	3	0	4	3	26152.15527	0.714	23023	0.1959	56613.90259	0	0	0	1	1.386294361	10.94402753	1.609437912	1.386294361	0	0	-1946.937855	244.072342
48453000803	4	675	4	2012	Apr-12	3.784	11	0	6	2	9620.934292	0.712	50114	0.0805	41841.83812	0	0	0	1	2.48490665	10.64167593	1.945910149	1.098612289	0	0	-1939.289621	35.82332444
48453000804	4	676	4	2012	Apr-12	3.784	6	0	3	1	20998.56513	0.666	31492	0.1105	61249.31068	0	0	0	1	1.945910149	11.0227242	1.386294361	0.693147181	0	0	-1452.208851	169.1040362
48453000901	4	677	4	2012	Apr-12	3.784	7	0	4	2	8130.585037	0.686	40556	0.045	63563.27297	0	0	0	1	2.079441542	11.05980685	1.609437912	1.098612289	0	0	-385.3272462	-12.31291152
48453000902	4	678	4	2012	Apr-12	3.784	15	0	9	9	45601.06174	0.639	33634	0.0584	49028.71333	0	0	0	1	2.772588722	10.80018179	2.302585093	2.302585093	0	0	-13086.45892	236.7946863
48453001000	4	679	4	2012	Apr-12	3.784	5	0	4	1	10363.40011	0.629	29286	0.0524	42946.80066	0	0	0	1	1.791759469	10.66774072	1.609437912	0.693147181	0	0	-2507.408524	-22.29146839
48453001100	4	680	4	2012	Apr-12	3.784	21	0	13	29	25275.34697	0.679	91774	0.0518	44685.69949	0	0	0	1	3.091042453	10.70743119	2.63905733	3.401197382	0	0	-32340.72128	-674.9010125
48453001200	4	681	4	2012	Apr-12	3.784	10	1	9	20	28046.76793	0.835	62338	0.0255	47115.60415	0	0	0	1	2.397895273	10.76038075	2.302585093	3.044522438	0.693147181	0	-6226.092449	-16.88219663
48453001303	4	682	4	2012	Apr-12	3.784	7	0	5	1	18237.93265	0.842	82560	0.0162	40004.22987	0	0	0	1	2.079441542	10.59676547	1.791759469	0.693147181	0	0	0.027396081	-91.13610243
48453001304	4	683	4	2012	Apr-12	3.784	7	0	7	2	10466.97084	0.826	57083	0	56221.09837	0	0	0	1	2.079441542	10.93706517	2.079441542	1.098612289	0	0	-3198.541991	21.13163567
48453001305	4	684	4	2012	Apr-12	3.784	14	0	7	14	14783.18725	0.78	63883	0.0407	49561.39267	0	0	0	1	2.708050201	10.81098761	2.079441542	2.708050201	0	0	-12362.01132	-150.2935354
48453001307	4	685	4	2012	Apr-12	3.784	5	0	2	3	18524.38637	0.791	38198	0.0575	55380.38114	0	0	0	1	1.791759469	10.92199874	1.098612289	1.386294361	0	0	-1141.206236	88.05572011
48453001308	4	686	4	2012	Apr-12	3.784	15	0	10	3	28561.19261	0.787	45242	0.111	59593.14217	0	0	0	1	2.772588722	10.99531256	2.397895273	1.386294361	0	0	-3658.413432	180.0728151
48453001401	4	687	4	2012	Apr-12	3.784	4	0	3	2	12885.45857	0.786	68458	0.0195	59458.88963	0	0	0	1	1.609437912	10.99305724	1.386294361	1.098612289	0	0	-835.5575941	-5.005023413
48453001402	4	688	4	2012	Apr-12	3.784	3	0	2	4	5102.288028	0.84	56016	0.0272	56611.8615	0	0	0	1	1.386294361	10.94399147	1.098612289	1.609437912	0	0	-2642.616998	11.9635012
48453001403	4	689	4	2012	Apr-12	3.784	15	0	6	4	1793.724915	0.867	39496	0.0926	46027.44158	0	0	0	1	2.772588722	10.73701478	1.945910149	1.609437912	0	0	-2359.431321	-28.57919166
48453001501	4	690	4	2012	Apr-12	3.784	4	0	4	2	12578.58203	0.714	66295	0.0022	37764.81714	0	0	0	1	1.609437912	10.53915966	1.609437912	1.098612289	0	0	-4911.339045	-63.32709698
48453001503	4	691	4	2012	Apr-12	3.784	7	0	5	4	55187.79994	0.813	45398	0.1196	30817.8923	0	0	0	1	2.079441542	10.33588317	1.791759469	1.609437912	0	0	-11836.62746	327.9189183
48453001504	4	692	4	2012	Apr-12	3.784	6	0	8	1	26227.32955	0.75	64110	0.0705	51054.84222	0	0	0	1	1.945910149	10.84067526	2.197224577	0.693147181	0	0	0.000617022	64.82951687
48453001505	4	693	4	2012	Apr-12	3.784	3	0	3	0	7169.58871	0.784	49239	0.0669	57523.14035	0	0	0	1	1.386294361	10.95995997	1.386294361	0	0	0	-5446.017458	-24.78299563
48453001602	4	694	4	2012	Apr-12	3.784	6	0	5	1	8126.366079	0.707	51778	0.0221	30117.54395	0	0	0	1	1.945910149	10.31289634	1.791759469	0.693147181	0	0	-3752.712612	3.411898634
48453001603	4	695	4	2012	Apr-12	3.784	2	0	0	0	1479.114856	0.741	121622	0.0087	50082.46508	0	0	0	1	1.098612289	10.82144619	0	0	0	0	-3090.605991	-48.52263607
48453001604	4	696	4	2012	Apr-12	3.784	2	0	3	0	1638.730124	0.606	135750	0	32219.79538	0	0	0	1	1.098612289	10.38036734	1.386294361	0	0	0	-2174.395528	-48.30629381
48453001605	4	697	4	2012	Apr-12	3.784	2	0	2	1	110.2106067	0.77	80393	0.0136	54192.55165	0	0	0	1	1.098612289	10.90031721	1.098612289	0.693147181	0	0	-2179.604669	-126.0234879
48453001606	4	698	4	2012	Apr-12	3.784	6	0	4	0	8294.350743	0.134	77265	0	23837.50938	0	0	1	1	1.945910149	10.07905759	1.609437912	0	0	0	-799.5431558	90.45324308
48453001705	4	699	4	2012	Apr-12	3.784	4	0	2	1	11900.26852	0.63	104375	0.0052	23218.3093	0	0	0	1	1.609437912	10.05273951	1.098612289	0.693147181	0	0	-3769.559167	71.036604
48453001706	4	700	4	2012	Apr-12	3.784	7	0	1	0	13844.4087	0.726	63534	0.003	37786.33238	0	0	0	1	2.079441542	10.5397292	0.693147181	0	0	0	-1082.971164	66.55152071
48453001707	4	701	4	2012	Apr-12	3.784	1	0	0	6	16631.68906	0.671	70889	0.0208	47002.49477	0	0	0	1	0.693147181	10.75797723	0	1.945910149	0	0	-1205.157378	-6.411822707
48453001712	4	702	4	2012	Apr-12	3.784	6	1	2	1	36710.71316	0.664	46091	0.0685	46929.17996	0	0	0	1	1.945910149	10.75641624	1.098612289	0.693147181	0.693147181	0	-6623.363027	253.2564864
48453001713	4	703	4	2012	Apr-12	3.784	4	0	2	3	21070.28959	0.72	50643	0.0082	41113.8714	0	0	0	1	1.609437912	10.62412517	1.098612289	1.386294361	0	0	-2418.614578	117.3820902
48453001714	4	704	4	2012	Apr-12	3.784	7	0	5	1	81000.04039	0.736	79223	0.0237	18648.87884	0	0	0	1	2.079441542	9.833594929	1.791759469	0.693147181	0	0	0.035382158	462.3992543
48453001716	4	705	4	2012	Apr-12	3.784	6	1	2	0	7506.278977	0.738	111950	0.0087	6386.01118	0	0	0	1	1.945910149	8.762021704	1.098612289	0	0.693147181	0	-2042.711372	-52.34342788
48453001718	4	706	4	2012	Apr-12	3.784	8	0	7	1	30023.53652	0.69	74386	0.0224	43081.91282	0	0	0	1	2.197224577	10.67088174	2.079441542	0.693147181	0	0	-5843.962646	225.3204101
48453001719	4	707	4	2012	Apr-12	3.784	2	0	0	0	15296.4343	0.641	136992	0	20252.15947	0	0	0	1	1.098612289	9.916066084	0	0	0	0	-2474.736097	142.6807276
48453001722	4	708	4	2012	Apr-12	3.784	8	0	3	1	44007.97265	0.894	49609	0.0401	40314.35033	0	0	0	1	2.197224577	10.60448758	1.386294361	0.693147181	0	0	-12994.64857	324.3064034
48453001728	4	709	4	2012	Apr-12	3.784	4	0	3	1	21207.08437	0.786	67426	0	52784.87366	0	0	0	1	1.609437912	10.87399889	1.386294361	0.693147181	0	0	-5183.694983	109.2445974
48453001729	4	710	4	2012	Apr-12	3.784	3	0	2	0	11833.83349	0.814	70222	0.0045	41894.60253	0	0	0	1	1.386294361	10.64293615	1.098612289	0	0	0	-3568.721468	53.87691907
48453001733	4	711	4	2012	Apr-12	3.784	4	0	2	0	2419.986169	0.688	118656	0.0191	4417.900463	0	0	0	1	1.609437912	8.39364618	1.098612289	0	0	0	-1945.835116	-33.47152087
48453001737	4	712	4	2012	Apr-12	3.784	5	0	3	0	14031.5885	0.779	111003	0	33794.8816	0	0	0	1	1.791759469	10.42809423	1.386294361	0	0	0	-8110.831179	-81.15054075
48453001738	4	713	4	2012	Apr-12	3.784	3	0	1	1	9874.779245	0.707	98591	0.0047	37818.99496	0	0	0	1	1.386294361	10.54059321	0.693147181	0.693147181	0	0	-7867.979846	-89.35873062
48453001740	4	714	4	2012	Apr-12	3.784	10	0	9	1	14131.86546	0.728	76906	0.0033	25673.93709	0	0	0	1	2.397895273	10.15327058	2.302585093	0.693147181	0	0	-1032.403161	5.501956992
48453001741	4	715	4	2012	Apr-12	3.784	4	0	0	0	13549.97688	0.599	83342	0	5279.519749	0	0	0	1	1.609437912	8.571779809	0	0	0	0	-4674.067171	133.6839392
48453001742	4	716	4	2012	Apr-12	3.784	6	0	3	0	30824.96544	0.777	73068	0.0109	7662.945863	0	0	0	1	1.945910149	8.944282256	1.386294361	0	0	0	-4274.572708	182.1293867
48453001745	4	717	4	2012	Apr-12	3.784	2	0	1	1	16025.80249	0.693	89427	0.0202	20780.01691	0	0	0	1	1.098612289	9.9417952	0.693147181	0.693147181	0	0	-1800.694093	119.761181
48453001746	4	718	4	2012	Apr-12	3.784	3	0	3	0	24945.17418	0.808	60953	0.0266	44881.82152	0	0	0	1	1.386294361	10.71181041	1.386294361	0	0	0	-4679.038898	213.5858994
48453001747	4	719	4	2012	Apr-12	3.784	1	0	0	1	24775.14288	0.729	57361	0.0407	62527.7956	0	0	0	1	0.693147181	11.04338246	0	0.693147181	0	0	-7495.758416	176.1617326
48453001748	4	720	4	2012	Apr-12	3.784	7	0	4	0	27950.40415	0.769	78783	0	28875.45384	0	0	0	1	2.079441542	10.2707818	1.609437912	0	0	0	0.01019563	123.9862854
48453001749	4	721	4	2012	Apr-12	3.784	0	0	0	1	31513.79199	0.744	54531	0.0131	36873.41319	0	0	0	1	0	10.51527318	0	0.693147181	0	0	-6529.970935	185.4318053
48453001750	4	722	4	2012	Apr-12	3.784	12	0	7	2	95090.71668	0.82	60395	0.0045	22723.73107	0	0	0	1	2.564949357	10.03120908	2.079441542	1.098612289	0	0	0.017530481	353.3706677
48453001751	4	723	4	2012	Apr-12	3.784	0	0	0	1	8317.762302	0.591	106919	0	35441.35991	0	0	0	1	0	10.47566299	0	0.693147181	0	0	-2054.30687	47.02808134
48453001752	4	724	4	2012	Apr-12	3.784	3	0	0	1	14191.254	0.757	31126	0.0624	113762.8069	0	0	0	1	1.386294361	11.64187971	0	0.693147181	0	0	-2369.258119	87.02229931
48453001753	4	725	4	2012	Apr-12	3.784	4	0	3	2	87082.60887	0.886	59022	0.0267	13480.69039	0	0	0	1	1.609437912	9.509087776	1.386294361	1.098612289	0	0	0.057567123	387.1441902
48453001754	4	726	4	2012	Apr-12	3.784	4	0	2	0	26629.11495	0.693	59464	0.0069	39130.64347	0	0	0	1	1.609437912	10.57468671	1.098612289	0	0	0	-5023.136597	107.0104542
48453001755	4	727	4	2012	Apr-12	3.784	0	0	0	0	3336.163818	0.705	163451	0	21884.94466	0	0	0	1	0	9.993599913	0	0	0	0	-1687.538726	-75.17511652
48453001756	4	728	4	2012	Apr-12	3.784	2	0	1	1	17704.83476	0.794	78011	0.0046	52694.06164	0	0	0	1	1.098612289	10.87227702	0.693147181	0.693147181	0	0	-3316.21795	155.682895
48453001757	4	729	4	2012	Apr-12	3.784	0	0	0	0	4290.884965	0.625	106042	0.0095	23618.2672	0	0	0	1	0	10.06981806	0	0	0	0	-919.3397618	13.8290015
48453001760	4	730	4	2012	Apr-12	3.784	1	0	0	0	20259.85693	0.74	125997	0.0015	12254.15233	0	0	0	1	0.693147181	9.413701726	0	0	0	0	-8912.670041	-42.90361528
48453001761	4	731	4	2012	Apr-12	3.784	1	0	1	0	2421.228589	0.72	126476	0.0112	6400.571583	0	0	0	1	0.693147181	8.764298799	0.693147181	0	0	0	-5099.128921	-52.99093256
48453001764	4	732	4	2012	Apr-12	3.784	2	0	2	0	3898.176477	0.67	85721	0.0108	1311.805453	0	0	0	1	1.098612289	7.179921693	1.098612289	0	0	0	-4623.36416	-99.59983175
48453001765	4	733	4	2012	Apr-12	3.784	9	0	5	0	23398.00873	0.736	105033	0.0165	4518.817701	0	0	0	1	2.302585093	8.41622694	1.791759469	0	0	0	0.060637711	-256.9804
48453001766	4	734	4	2012	Apr-12	3.784	1	0	1	0	9885.28554	0.639	52708	0.013	723.1368291	0	0	0	1	0.693147181	6.584980365	0.693147181	0	0	0	-4365.517654	-26.57294583
48453001768	4	735	4	2012	Apr-12	3.784	12	1	10	0	7574.538103	0.714	97197	0.001	717.327251	0	0	0	1	2.564949357	6.576925247	2.397895273	0	0.693147181	0	-7325.477302	-134.2936519
48453001769	4	736	4	2012	Apr-12	3.784	5	0	4	0	11864.0448	0.717	76132	0	16370.56148	0	0	0	1	1.791759469	9.703301052	1.609437912	0	0	0	-3847.486192	17.18424317
48453001770	4	737	4	2012	Apr-12	3.784	3	0	4	0	8164.652082	0.705	134792	0	23982.16495	0	0	0	1	1.386294361	10.0851074	1.609437912	0	0	0	-6311.117853	-28.33581345
48453001771	4	738	4	2012	Apr-12	3.784	0	0	0	0	338.2820518	0.584	100655	0	14636.3133	0	0	0	1	0	9.591329253	0	0	0	0	-3623.420187	-105.0122479
48453001772	4	739	4	2012	Apr-12	3.784	3	0	1	0	7323.76046	0.811	68333	0	11464.35028	0	0	0	1	1.386294361	9.347084747	0.693147181	0	0	0	-3308.131374	17.52788961
48453001773	4	740	4	2012	Apr-12	3.784	12	0	2	0	16546.72556	0.595	125577	0	10741.04832	0	0	0	1	2.564949357	9.281921069	1.098612289	0	0	0	-3098.839613	-96.57110333
48453001774	4	741	4	2012	Apr-12	3.784	0	0	0	0	23066.96558	0.736	98606	0.0078	46624.7404	0	0	0	1	0	10.74990804	0	0	0	0	0.039378354	50.08629518
48453001775	4	742	4	2012	Apr-12	3.784	4	0	7	0	750.8860793	0.672	111250	0	7186.418086	0	0	0	1	1.609437912	8.880087288	2.079441542	0	0	0	-2324.951219	-118.2881305
48453001776	4	743	4	2012	Apr-12	3.784	2	0	3	0	8550.576891	0.866	79125	0	34065.92498	0	0	0	1	1.098612289	10.43608225	1.386294361	0	0	0	-3506.229474	30.72436648
48453001777	4	744	4	2012	Apr-12	3.784	3	0	3	0	14728.89187	0.798	67321	0	57364.14707	0	0	0	1	1.386294361	10.9571922	1.386294361	0	0	0	-3660.205702	96.37159525
48453001778	4	745	4	2012	Apr-12	3.784	5	0	4	0	8379.092246	0.588	81607	0.0316	10998.85404	0	0	0	1	1.791759469	9.305637283	1.609437912	0	0	0	-7635.659078	-62.03067291
48453001779	4	746	4	2012	Apr-12	3.784	4	0	0	0	4376.123167	0.63	74146	0	7040.273501	0	0	0	1	1.609437912	8.859544328	0	0	0	0	-2823.232492	-69.07379831
48453001780	4	747	4	2012	Apr-12	3.784	5	0	3	0	173.7445629	0.594	60714	0.0109	1865.6205	0	0	0	1	1.791759469	7.531884856	1.386294361	0	0	0	-3402.198597	-104.9238149
48453001781	4	748	4	2012	Apr-12	3.784	1	0	0	1	3261.058176	0.625	93324	0	26892.13754	0	0	0	1	0.693147181	10.19962642	0	0.693147181	0	0	-2275.059254	8.976267057
48453001782	4	749	4	2012	Apr-12	3.784	2	0	2	0	2901.572459	0.686	113333	0	43165.46245	0	0	0	1	1.098612289	10.67281914	1.098612289	0	0	0	-1061.109744	-66.59351501
48453001783	4	750	4	2012	Apr-12	3.784	3	0	0	0	12500.73142	0.673	105250	0.0083	10345.46124	0	0	0	1	1.386294361	9.244399831	0	0	0	0	-1648.591751	79.20640399
48453001784	4	751	4	2012	Apr-12	3.784	4	0	3	0	12331.84326	0.679	153056	0.0156	8393.931209	0	0	0	1	1.609437912	9.035383375	1.386294361	0	0	0	-2297.645377	-77.71284235
48453001785	4	752	4	2012	Apr-12	3.784	7	0	6	0	40966.42703	0.893	54116	0.0297	30996.38854	0	0	0	1	2.079441542	10.34165824	1.945910149	0	0	0	0.030336526	243.6969695
48453001786	4	753	4	2012	Apr-12	3.784	3	0	2	1	4772.895717	0.809	56141	0.0196	64329.50595	0	0	0	1	1.386294361	11.07178923	1.098612289	0.693147181	0	0	-2942.301738	-60.57097
48453001804	4	754	4	2012	Apr-12	3.784	10	1	5	5	42879.05796	0.765	33223	0.0233	75898.20798	0	0	0	1	2.397895273	11.23716153	1.791759469	1.791759469	0.693147181	0	-7559.460971	384.2962531
48453001805	4	755	4	2012	Apr-12	3.784	6	0	4	4	47367.90027	0.812	33295	0.0619	85976.04611	0	0	0	1	1.945910149	11.36183563	1.609437912	1.609437912	0	0	-3744.248475	413.3195464
48453001806	4	756	4	2012	Apr-12	3.784	6	0	10	1	56186.96603	0.729	26936	0.0614	89421.69102	0	0	0	1	1.945910149	11.40112974	2.397895273	0.693147181	0	0	0.016826638	461.2651304
48453001811	4	757	4	2012	Apr-12	3.784	7	0	9	0	35749.94639	0.783	34112	0.0223	63279.15164	0	0	0	1	2.079441542	11.055327	2.302585093	0	0	0	-2937.065854	359.764756
48453001812	4	758	4	2012	Apr-12	3.784	19	0	20	2	66503.27492	0.718	26244	0.0926	88339.01938	0	0	0	1	2.995732274	11.3889485	3.044522438	1.098612289	0	0	-7485.558394	629.446488
48453001813	4	759	4	2012	Apr-12	3.784	13	0	4	3	88706.25196	0.768	32774	0.0524	51040.68363	0	0	0	1	2.63905733	10.8403979	1.609437912	1.386294361	0	0	-8590.549665	853.4333502
48453001817	4	760	4	2012	Apr-12	3.784	7	0	2	2	37840.1895	0.77	46623	0.0714	40700.59066	0	0	0	1	2.079441542	10.61402245	1.098612289	1.098612289	0	0	-8530.616461	190.248398
48453001818	4	761	4	2012	Apr-12	3.784	10	0	10	5	74384.98701	0.733	50108	0.0218	60052.43376	0	0	0	1	2.397895273	11.00299001	2.397895273	1.791759469	0	0	0.011010339	528.888089
48453001819	4	762	4	2012	Apr-12	3.784	4	0	3	3	66075.1884	0.766	29093	0.095	153364.508	0	0	0	1	1.609437912	11.94057929	1.386294361	1.386294361	0	0	-3328.608056	674.043983
48453001820	4	763	4	2012	Apr-12	3.784	9	0	4	1	61827.10809	0.814	31971	0.0972	104766.9283	0	0	0	1	2.302585093	11.55950298	1.609437912	0.693147181	0	0	0.008845956	500.4908799
48453001821	4	764	4	2012	Apr-12	3.784	1	0	0	0	45299.02967	0.756	44481	0.0268	59307.62683	0	0	0	1	0.693147181	10.99051005	0	0	0	0	-4533.53008	418.824612
48453001822	4	765	4	2012	Apr-12	3.784	4	0	4	3	52896.68607	0.774	32002	0.1001	114415.986	0	0	0	1	1.609437912	11.64760483	1.609437912	1.386294361	0	0	0.029245895	398.3916654
48453001823	4	766	4	2012	Apr-12	3.784	12	0	10	6	81990.64137	0.745	29967	0.0644	75875.35082	0	0	0	1	2.564949357	11.23686033	2.397895273	1.945910149	0	0	-6122.393869	767.0765458
48453001824	4	767	4	2012	Apr-12	3.784	2	0	2	0	8108.600805	0.766	51548	0.0039	35571.77485	0	0	0	1	1.098612289	10.47933587	1.098612289	0	0	0	-318.0285182	44.71734239
48453001826	4	768	4	2012	Apr-12	3.784	7	0	3	2	14143.21008	0.813	60231	0.0217	18208.40437	0	0	0	1	2.079441542	9.809693463	1.386294361	1.098612289	0	0	-3163.118532	26.75839582
48453001828	4	769	4	2012	Apr-12	3.784	2	0	3	0	8752.478562	0.815	94722	0.0128	43916.0422	0	0	0	1	1.098612289	10.69005773	1.386294361	0	0	0	-4213.763564	57.07209805
48453001829	4	770	4	2012	Apr-12	3.784	7	0	6	1	8228.366532	0.899	54308	0.023	44416.57413	0	0	0	1	2.079441542	10.70139048	1.945910149	0.693147181	0	0	-2270.538181	42.77314067
48453001832	4	771	4	2012	Apr-12	3.784	4	0	3	0	13348.78427	0.747	44184	0.012	55798.37058	0	0	0	1	1.609437912	10.92951787	1.386294361	0	0	0	-914.0290699	112.2245561
48453001833	4	772	4	2012	Apr-12	3.784	22	0	17	4	72633.00943	0.703	49390	0.0127	68584.54325	0	0	0	1	3.135494216	11.13583705	2.890371758	1.609437912	0	0	0.03096187	630.532105
48453001834	4	773	4	2012	Apr-12	3.784	8	0	2	3	57237.47523	0.827	55649	0.0139	14498.40371	0	0	0	1	2.197224577	9.581862804	1.098612289	1.386294361	0	0	-11174.96826	399.1590866
48453001835	4	774	4	2012	Apr-12	3.784	5	0	1	1	27725.84949	0.74	45918	0	56327.11288	0	0	0	1	1.791759469	10.93894903	0.693147181	0.693147181	0	0	-2737.142201	242.299482
48453001839	4	775	4	2012	Apr-12	3.784	15	0	18	0	90605.48887	0.802	58655	0.0099	21385.45963	0	0	0	1	2.772588722	9.970513273	2.944438979	0	0	0	-12703.76614	668.8968914
48453001840	4	776	4	2012	Apr-12	3.784	12	0	7	1	64692.86391	0.772	53161	0.023	27159.00618	0	0	0	1	2.564949357	10.20950081	2.079441542	0.693147181	0	0	-9098.749823	463.2500231
48453001841	4	777	4	2012	Apr-12	3.784	6	0	3	0	88500.31896	0.77	72365	0.0078	47969.95887	0	0	0	1	1.945910149	10.77835108	1.386294361	0	0	0	0.016580121	557.6952068
48453001842	4	778	4	2012	Apr-12	3.784	11	0	14	0	30013.50667	0.776	58382	0.0087	7162.09061	0	0	0	1	2.48490665	8.876696816	2.708050201	0	0	0	-4718.192024	69.61173336
48453001843	4	779	4	2012	Apr-12	3.784	1	0	1	0	13425.83022	0.814	78929	0.0165	57569.28249	0	0	0	1	0.693147181	10.96076178	0.693147181	0	0	0	-2985.989604	142.1899665
48453001844	4	780	4	2012	Apr-12	3.784	0	0	0	0	11356.1183	0.755	45441	0.0271	99730.55491	0	0	0	1	0	11.5102374	0	0	0	0	-2206.510996	70.99391746
48453001845	4	781	4	2012	Apr-12	3.784	2	0	1	2	21240.29511	0.763	62625	0.0288	33764.25598	0	0	0	1	1.098612289	10.42718762	0.693147181	1.098612289	0	0	-2610.642277	149.3674994
48453001846	4	782	4	2012	Apr-12	3.784	1	0	1	1	204.6032477	0.717	94205	0	11619.4826	0	0	0	1	0.693147181	9.360524561	0.693147181	0.693147181	0	0	-1493.467277	-46.77889208
48453001847	4	783	4	2012	Apr-12	3.784	6	0	5	1	23799.6404	0.765	76635	0.028	64769.16447	0	0	0	1	1.945910149	11.07860035	1.791759469	0.693147181	0	0	-5120.455088	171.7198118
48453001848	4	784	4	2012	Apr-12	3.784	13	0	12	4	79006.04712	0.766	51201	0.0081	39627.54805	0	0	0	1	2.63905733	10.58730505	2.564949357	1.609437912	0	0	-9602.037974	692.8068108
48453001849	4	785	4	2012	Apr-12	3.784	7	0	5	3	116438.4024	0.906	53986	0.0361	20990.04425	0	0	0	1	2.079441542	9.951851161	1.791759469	1.386294361	0	0	0.071215634	252.3389684
48453001850	4	786	4	2012	Apr-12	3.784	4	0	4	2	44699.3427	0.854	39048	0.0083	69898.58464	0	0	0	1	1.609437912	11.15481499	1.609437912	1.098612289	0	0	-10106.43654	398.3510016
48453001851	4	787	4	2012	Apr-12	3.784	2	0	0	0	54160.96133	0.739	53299	0.013	33067.17414	0	0	0	1	1.098612289	10.40632659	0	0	0	0	-10049.00944	372.4531345
48453001853	4	788	4	2012	Apr-12	3.784	0	0	0	0	6064.968503	0.85	84028	0	53879.39666	0	0	0	1	0	10.89452199	0	0	0	0	-2979.143976	33.34176474
48453001854	4	789	4	2012	Apr-12	3.784	0	0	0	0	19454.02965	0.73	51694	0	947.880152	0	0	0	1	0	6.855282502	0	0	0	0	-1170.198181	100.9276412
48453001855	4	790	4	2012	Apr-12	3.784	14	0	10	0	102976.9284	0.737	73557	0.0199	20880.95205	0	0	0	1	2.708050201	9.946640527	2.397895273	0	0	0	0.072262151	339.6394961
48453001856	4	791	4	2012	Apr-12	3.784	7	0	11	1	31125.78329	0.689	75066	0.0079	2665.722703	0	0	0	1	2.079441542	7.888605545	2.48490665	0.693147181	0	0	-3925.962897	170.4454609
48453001857	4	792	4	2012	Apr-12	3.784	14	0	20	0	55680.7543	0.786	64763	0	21100.28513	0	0	0	1	2.708050201	9.957089224	3.044522438	0	0	0	-12936.17748	369.7192275
48453001858	4	793	4	2012	Apr-12	3.784	9	0	3	0	88917.31934	0.768	97938	0.0053	13745.70083	0	0	0	1	2.302585093	9.528554135	1.386294361	0	0	0	0.023615833	307.4948886
48453001859	4	794	4	2012	Apr-12	3.784	0	0	0	0	5297.968875	0.8	92344	0	590.9736438	0	0	0	1	0	6.383462113	0	0	0	0	-588.195659	0.495506721
48453001860	4	795	4	2012	Apr-12	3.784	12	0	5	0	28487.42212	0.808	47862	0.0631	57060.48775	0	0	0	1	2.564949357	10.9518847	1.791759469	0	0	0	-4104.116618	252.9116855
48453001861	4	796	4	2012	Apr-12	3.784	0	0	0	0	21672.80365	0.801	74292	0.03	75388.13081	0	0	0	1	0	11.23041839	0	0	0	0	-3355.402413	199.8576598
48453001862	4	797	4	2012	Apr-12	3.784	0	0	0	0	15918.60014	0.75	84947	0	38541.88634	0	0	0	1	0	10.55952683	0	0	0	0	-1228.814081	-22.4261874
48453001863	4	798	4	2012	Apr-12	3.784	0	0	0	0	24843.67817	0.767	30596	0.0473	73452.25907	0	0	0	1	0	11.20440455	0	0	0	0	-4561.717057	167.2370405
48453001864	4	799	4	2012	Apr-12	3.784	2	0	1	0	15449.13537	0.794	46135	0	15997.00697	0	0	0	1	1.098612289	9.680219429	0.693147181	0	0	0	-4373.960727	82.28251762
48453001901	4	800	4	2012	Apr-12	3.784	6	0	4	1	15832.48944	0.818	66581	0.0272	36981.01983	0	0	0	1	1.945910149	10.51818712	1.609437912	0.693147181	0	0	-5285.194151	66.45656028
48453001908	4	801	4	2012	Apr-12	3.784	8	0	15	1	24200.18263	0.612	77862	0.0082	7105.317746	0	0	0	1	2.197224577	8.868739491	2.772588722	0.693147181	0	0	-6444.07396	122.2732712
48453001910	4	802	4	2012	Apr-12	3.784	14	1	5	2	35098.12468	0.638	103750	0.0029	17139.24927	0	0	0	1	2.708050201	9.749184735	1.791759469	1.098612289	0.693147181	0	-3003.092385	165.5463948
48453001911	4	803	4	2012	Apr-12	3.784	3	0	3	1	17671.6222	0.9	55526	0.0205	25026.39279	0	0	0	1	1.386294361	10.12772622	1.386294361	0.693147181	0	0	-64.92861516	64.34051119
48453001912	4	804	4	2012	Apr-12	3.784	2	0	0	0	18474.71669	0.571	144563	0	7216.918042	0	0	0	1	1.098612289	8.88432183	0	0	0	0	0.02630899	43.05914908
48453001913	4	805	4	2012	Apr-12	3.784	3	0	0	0	6054.07285	0.612	209479	0	10868.69149	0	0	0	1	1.386294361	9.293733598	0	0	0	0	-2351.230002	51.91430121
48453001914	4	806	4	2012	Apr-12	3.784	1	0	0	1	370.2758576	0.757	85792	0.0104	12499.82848	0	0	0	1	0.693147181	9.433550199	0	0.693147181	0	0	-2807.409443	-71.38842654
48453001915	4	807	4	2012	Apr-12	3.784	5	0	3	1	8364.529506	0.591	52356	0.0203	9232.909979	0	0	0	1	1.791759469	9.130637854	1.386294361	0.693147181	0	0	-4257.236191	-149.6632635
48453001916	4	808	4	2012	Apr-12	3.784	5	0	2	0	12450.25472	0.579	180987	0	6936.637361	0	0	0	1	1.791759469	8.844716558	1.098612289	0	0	0	-1421.418106	20.84485694
48453001917	4	809	4	2012	Apr-12	3.784	1	0	0	0	8233.017679	0.703	156149	0	15845.69096	0	0	0	1	0.693147181	9.670715985	0	0	0	0	-3064.252467	9.540118545
48453001918	4	810	4	2012	Apr-12	3.784	10	0	6	0	10140.0584	0.534	148654	0	7614.209898	0	0	0	1	2.397895273	8.937902829	1.945910149	0	0	0	-826.0318705	-95.61188857
48453001919	4	811	4	2012	Apr-12	3.784	1	0	0	1	10625.0566	0.611	148333	0.0137	24244.50271	0	0	0	1	0.693147181	10.09598642	0	0.693147181	0	0	-4952.015885	52.7504401
48453002002	4	812	4	2012	Apr-12	3.784	1	0	1	0	1316.444048	0.826	68750	0.0238	49867.22293	0	0	0	1	0.693147181	10.81713926	0.693147181	0	0	0	-2154.262097	-79.00329265
48453002003	4	813	4	2012	Apr-12	3.784	5	0	6	2	36438.62384	0.689	43887	0.055	50903.88149	0	0	0	1	1.791759469	10.8377141	1.945910149	1.098612289	0	0	-6270.432444	303.8628366
48453002004	4	814	4	2012	Apr-12	3.784	2	0	2	2	26135.60732	0.826	30264	0.1254	64506.20116	0	0	0	1	1.098612289	11.07453214	1.098612289	1.098612289	0	0	-5892.887625	163.1276102
48453002005	4	815	4	2012	Apr-12	3.784	8	0	8	3	22899.08014	0.824	39583	0.1079	80867.06585	0	0	0	1	2.197224577	11.30057429	2.197224577	1.386294361	0	0	-3232.788697	166.9024114
48453002104	4	816	4	2012	Apr-12	3.784	3	0	1	1	33170.0072	0.73	57500	0.0697	70467.00703	0	0	0	1	1.386294361	11.16291408	0.693147181	0.693147181	0	0	-1410.994069	323.1329956
48453002105	4	817	4	2012	Apr-12	3.784	19	0	14	3	88241.87626	0.734	26639	0.1058	77052.25706	0	0	0	1	2.995732274	11.25225211	2.708050201	1.386294361	0	0	-6778.489013	776.064851
48453002106	4	818	4	2012	Apr-12	3.784	2	0	1	3	25461.61798	0.658	55590	0.017	57342.46885	0	0	0	1	1.098612289	10.95681423	0.693147181	1.386294361	0	0	-1197.16699	233.3265998
48453002107	4	819	4	2012	Apr-12	3.784	5	0	5	2	29207.26809	0.59	40759	0.0096	39781.90561	0	0	0	1	1.791759469	10.59119259	1.791759469	1.098612289	0	0	-1827.123639	278.9323666
48453002108	4	820	4	2012	Apr-12	3.784	3	0	3	0	52792.81617	0.622	29770	0.0656	36283.93838	0	0	0	1	1.386294361	10.49915801	1.386294361	0	0	0	-4325.020362	562.2690827
48453002109	4	821	4	2012	Apr-12	3.784	4	0	7	1	30490.04002	0.598	34421	0.0808	33920.37822	0	0	0	1	1.609437912	10.43180072	2.079441542	0.693147181	0	0	-4586.771545	281.8976121
48453002110	4	822	4	2012	Apr-12	3.784	2	0	0	2	28190.12262	0.558	31589	0.1161	34904.09269	0	0	0	1	1.098612289	10.46038802	0	1.098612289	0	0	-2668.719425	260.6388048
48453002111	4	823	4	2012	Apr-12	3.784	6	0	5	2	26096.05746	0.613	32978	0.0778	17326.7096	0	0	0	1	1.945910149	9.76006221	1.791759469	1.098612289	0	0	-8484.711152	167.7800838
48453002112	4	824	4	2012	Apr-12	3.784	4	0	3	2	33283.34876	0.79	36003	0.1412	82850.6329	0	0	0	1	1.609437912	11.32480673	1.386294361	1.098612289	0	0	-2925.739592	339.4476557
48453002113	4	825	4	2012	Apr-12	3.784	9	0	11	1	13970.44455	0.706	58393	0.0194	48736.31029	0	0	0	1	2.302585093	10.79420014	2.48490665	0.693147181	0	0	-2821.425919	117.6272161
48453002201	4	826	4	2012	Apr-12	3.784	10	0	6	0	17281.16778	0.684	37159	0.0215	9173.193867	0	0	0	1	2.397895273	9.124149807	1.945910149	0	0	0	-1112.330729	110.9764223
48453002202	4	827	4	2012	Apr-12	3.784	0	0	0	4	70937.73707	0.63	30032	0.0393	20169.75351	0	0	0	1	0	9.911988988	0	1.609437912	0	0	0.047525464	663.7030609
48453002207	4	828	4	2012	Apr-12	3.784	10	0	4	0	36176.72382	0.801	51103	0.0698	3245.042701	0	0	0	1	2.397895273	8.085191903	1.609437912	0	0	0	-4522.297441	292.9183439
48453002208	4	829	4	2012	Apr-12	3.784	12	0	14	4	39571.09787	0.541	35757	0.0163	15246.2438	0	0	0	1	2.564949357	9.632154031	2.708050201	1.609437912	0	0	-3773.065972	316.9290166
48453002209	4	830	4	2012	Apr-12	3.784	10	1	5	0	37121.9688	0.696	50954	0.0187	2948.865807	0	0	0	1	2.397895273	7.989514959	1.791759469	0	0.693147181	0	-3205.053962	186.2784796
48453002210	4	831	4	2012	Apr-12	3.784	6	0	7	0	18.73310438	0.664	49949	0.0401	1089.618583	0	0	0	1	1.945910149	6.994500322	2.079441542	0	0	0	-540.4180703	-51.15095841
48453002211	4	832	4	2012	Apr-12	3.784	4	0	3	1	15475.82613	0.787	44795	0	8412.708357	0	0	0	1	1.609437912	9.037617602	1.386294361	0.693147181	0	0	-318.0747173	118.6578286
48453002212	4	833	4	2012	Apr-12	3.784	1	0	1	0	1387.71612	0.776	56953	0.0376	606.2148502	0	0	0	1	0.693147181	6.408882683	0.693147181	0	0	0	-1234.946324	-6.449912492
48453002304	4	834	4	2012	Apr-12	3.784	14	0	12	6	42563.77151	0.831	34786	0.2305	70084.8788	0	0	0	1	2.708050201	11.15747661	2.564949357	1.945910149	0	0	-7269.906864	340.6639301
48453002307	4	835	4	2012	Apr-12	3.784	11	0	8	6	53140.6131	0.878	32891	0.0495	72713.2213	0	0	0	1	2.48490665	11.19429226	2.197224577	1.945910149	0	0	0.015855338	440.812888
48453002308	4	836	4	2012	Apr-12	3.784	9	0	7	1	73092.93175	0.655	37456	0.0702	50770.8913	0	0	0	1	2.302585093	10.83509816	2.079441542	0.693147181	0	0	-7993.447065	532.1385803
48453002310	4	837	4	2012	Apr-12	3.784	7	1	6	0	8669.673141	0.672	24776	0.0358	4342.682064	0	0	0	1	2.079441542	8.376477669	1.945910149	0	0.693147181	0	-5494.365817	64.70883776
48453002312	4	838	4	2012	Apr-12	3.784	7	0	8	5	49358.28268	0.689	29500	0.0175	40051.27658	0	0	0	1	2.079441542	10.59794079	2.197224577	1.791759469	0	0	-3718.316312	412.790306
48453002313	4	839	4	2012	Apr-12	3.784	5	0	7	3	20410.53107	0.801	32965	0.0944	53101.52821	0	0	0	1	1.791759469	10.87997982	2.079441542	1.386294361	0	0	-4210.281436	152.178206
48453002314	4	840	4	2012	Apr-12	3.784	4	0	5	6	17626.61333	0.852	28689	0.0967	53877.92388	0	0	0	1	1.609437912	10.89449466	1.791759469	1.945910149	0	0	-2279.270899	106.1842113
48453002315	4	841	4	2012	Apr-12	3.784	4	0	3	1	19102.48699	0.839	30642	0.2377	192051.9796	0	0	0	1	1.609437912	12.16552655	1.386294361	0.693147181	0	0	-627.9337118	152.4859655
48453002316	4	842	4	2012	Apr-12	3.784	5	0	11	1	32631.15091	0.849	25654	0.1261	238488.0438	0	0	0	1	1.791759469	12.38207865	2.48490665	0.693147181	0	0	-2629.832478	242.9889065
48453002317	4	843	4	2012	Apr-12	3.784	3	1	4	1	7407.270631	0.677	16073	0.0991	41248.82007	0	0	0	1	1.386294361	10.62740203	1.609437912	0.693147181	0.693147181	0	-4084.306804	44.12159669
48453002318	4	844	4	2012	Apr-12	3.784	2	0	2	6	43685.51721	0.703	29112	0.0556	127024.3432	0	0	0	1	1.098612289	11.7521419	1.098612289	1.945910149	0	0	-6315.347828	451.8132039
48453002319	4	845	4	2012	Apr-12	3.784	0	0	0	0	1135.860502	0.008	77265	0	48655.54838	0	1	0	1	0	10.79254168	0	0	0	0	-983.7560453	15.22023638
48453002402	4	846	4	2012	Apr-12	3.784	5	0	0	5	70772.40803	0.775	42175	0.0557	49460.63753	0	0	0	1	1.791759469	10.80895265	0	1.791759469	0	0	-12603.32884	618.3192289
48453002403	4	847	4	2012	Apr-12	3.784	3	0	0	1	15891.09403	0.832	44493	0	26852.73083	0	0	0	1	1.386294361	10.19816004	0	0.693147181	0	0	-5967.052161	49.09406766
48453002407	4	848	4	2012	Apr-12	3.784	8	0	7	2	22126.24512	0.753	78554	0.0326	8893.841272	0	0	0	1	2.197224577	9.093226755	2.079441542	1.098612289	0	0	-161.2133468	35.13735594
48453002409	4	849	4	2012	Apr-12	3.784	1	0	0	0	13650.55603	0.803	48164	0.0042	65087.20028	0	0	0	1	0.693147181	11.08349856	0	0	0	0	-724.43993	97.23634398
48453002410	4	850	4	2012	Apr-12	3.784	5	0	4	2	19219.76066	0.772	34758	0.0677	90990.81395	0	0	0	1	1.791759469	11.41852482	1.609437912	1.098612289	0	0	-3863.542805	159.9681138
48453002411	4	851	4	2012	Apr-12	3.784	11	0	7	6	53224.69583	0.726	36168	0.004	43211.67593	0	0	0	1	2.48490665	10.67388916	2.079441542	1.945910149	0	0	-5715.55017	368.0932375
48453002412	4	852	4	2012	Apr-12	3.784	3	0	3	0	24807.0684	0.664	47232	0.0177	115908.0725	0	0	0	1	1.386294361	11.6605613	1.386294361	0	0	0	-3743.655969	245.8290972
48453002413	4	853	4	2012	Apr-12	3.784	3	0	0	3	27269.52526	0.714	29968	0.0137	99470.41517	0	0	0	1	1.386294361	11.5076256	0	1.386294361	0	0	-1580.528341	246.0406554
48453002419	4	854	4	2012	Apr-12	3.784	10	0	7	3	37401.40768	0.833	29115	0.0832	84047.49852	0	0	0	1	2.397895273	11.33914927	2.079441542	1.386294361	0	0	-3232.177567	324.8813066
48453002421	4	855	4	2012	Apr-12	3.784	14	0	25	2	89497.1543	0.864	55881	0.0447	23503.54616	0	0	0	1	2.708050201	10.06494914	3.258096538	1.098612289	0	0	-21905.00565	688.9025799
48453002422	4	856	4	2012	Apr-12	3.784	6	0	2	3	38366.32277	0.756	36419	0.0622	36381.46533	0	0	0	1	1.945910149	10.50184222	1.098612289	1.386294361	0	0	-8375.585031	326.4954551
48453002423	4	857	4	2012	Apr-12	3.784	1	0	0	1	12110.11297	0.782	59897	0.039	64263.31329	0	0	0	1	0.693147181	11.07075975	0	0.693147181	0	0	-5202.057377	107.1425087
48453002424	4	858	4	2012	Apr-12	3.784	2	0	5	0	14576.92125	0.727	44401	0.0796	34716.90059	0	0	0	1	1.098612289	10.4550107	1.791759469	0	0	0	-2918.315731	110.048914
48453002425	4	859	4	2012	Apr-12	3.784	0	0	0	0	469.1483425	0.783	71848	0.0231	38742.02801	0	0	0	1	0	10.5647061	0	0	0	0	-2121.80396	-61.73958626
48453002426	4	860	4	2012	Apr-12	3.784	2	0	1	3	22560.67291	0.81	54159	0	14022.96647	0	0	0	1	1.098612289	9.548523036	0.693147181	1.386294361	0	0	-3569.251171	150.0757301
48453002427	4	861	4	2012	Apr-12	3.784	11	0	16	2	67724.30652	0.645	41199	0.0464	64436.36367	0	0	0	1	2.48490665	11.07344893	2.833213344	1.098612289	0	0	-6307.013679	653.0436691
48453002428	4	862	4	2012	Apr-12	3.784	5	0	5	0	8383.23772	0.749	54575	0	8592.412279	0	0	0	1	1.791759469	9.058751175	1.791759469	0	0	0	-3605.263712	-38.88358048
48453002429	4	863	4	2012	Apr-12	3.784	2	0	3	0	9644.175123	0.777	37460	0	7101.569237	0	0	0	1	1.098612289	8.868211862	1.386294361	0	0	0	-2242.970845	64.99964866
48453002430	4	864	4	2012	Apr-12	3.784	2	0	2	2	17891.12996	0.736	41619	0	43302.8456	0	0	0	1	1.098612289	10.67599672	1.098612289	1.098612289	0	0	-1791.393103	196.269812
48453002431	4	865	4	2012	Apr-12	3.784	16	0	19	1	63954.13042	0.812	59398	0.0034	9649.879581	0	0	0	1	2.833213344	9.174804338	2.995732274	0.693147181	0	0	-13645.53018	445.0730777
48453002432	4	866	4	2012	Apr-12	3.784	1	0	0	0	10293.18967	0.62	37500	0.0348	1267.410378	0	0	0	1	0.693147181	7.145519725	0	0	0	0	-3063.83964	46.45810032
48453002433	4	867	4	2012	Apr-12	3.784	4	0	0	0	22143.26252	0.743	59906	0.015	2155.752734	0	0	0	1	1.609437912	7.676359006	0	0	0	0	-3043.911455	146.9341658
48453002434	4	868	4	2012	Apr-12	3.784	0	0	0	0	67.18799322	0.629	56677	0	878.9177214	0	0	0	1	0	6.779828405	0	0	0	0	-1014.008108	-29.30758096
48453002435	4	869	4	2012	Apr-12	3.784	16	0	10	0	31828.08711	0.676	46033	0.0058	3823.566149	0	0	0	1	2.833213344	8.249200315	2.397895273	0	0	0	0.082865622	160.6869761
48453002436	4	870	4	2012	Apr-12	3.784	2	0	1	0	6358.387593	0.742	45714	0.0085	1116.602673	0	0	0	1	1.098612289	7.0189412	0.693147181	0	0	0	-2532.011994	47.05094799
48453002500	4	871	4	2012	Apr-12	3.784	5	0	5	1	21937.80428	0.782	59392	0.0371	45447.27582	0	0	0	1	1.791759469	10.72433016	1.791759469	0.693147181	0	0	-4027.117784	65.54400989
48453980000	4	872	4	2012	Apr-12	3.784	10	0	5	4	10559.91536	0	77265	0	315.4665593	0	1	0	1	2.397895273	5.757217578	1.791759469	1.609437912	0	0	-10049.19656	-178.7836405
48453000101	5	873	5	2012	May-12	3.534	9	0	4	0	24170.47706	0.665	68939	0.0168	32504.51947	0	0	0	1	2.302585093	10.38916518	1.609437912	0	0	0	-5144.5066	125.0993
48453000102	5	874	5	2012	May-12	3.534	4	0	2	0	3108.590724	0.604	143393	0.0233	12144.51551	0	0	0	1	1.609437912	9.404715287	1.098612289	0	0	0	-2998.840098	-37.80780672
48453000203	5	875	5	2012	May-12	3.534	5	0	7	3	18739.88749	0.637	44083	0.0165	35731.49984	0	0	0	1	1.791759469	10.48381591	2.079441542	1.386294361	0	0	-3506.827592	58.51023313
48453000204	5	876	5	2012	May-12	3.534	11	0	11	2	32881.19322	0.697	48494	0.036	45278.45291	0	0	0	1	2.48490665	10.72060863	2.48490665	1.098612289	0	0	-8380.52075	143.1670772
48453000205	5	877	5	2012	May-12	3.534	6	0	3	0	10183.89171	0.832	44375	0.0771	62226.05654	0	0	0	1	1.945910149	11.03854518	1.386294361	0	0	0	-2588.05265	-55.79753212
48453000206	5	878	5	2012	May-12	3.534	3	0	1	0	17460.46953	0.716	61354	0.0291	60656.67786	0	0	0	1	1.386294361	11.0130015	0.693147181	0	0	0	-4177.6295	79.41608657
48453000302	5	879	5	2012	May-12	3.534	5	0	3	3	12525.58059	0.717	32731	0.0754	72756.43487	0	0	0	1	1.791759469	11.19488638	1.386294361	1.386294361	0	0	-7388.261547	-75.70495821
48453000304	5	880	5	2012	May-12	3.534	4	0	3	1	10195.27554	0.803	41229	0.0616	75920.53059	0	0	0	1	1.609437912	11.23745559	1.386294361	0.693147181	0	0	-3287.998641	20.09529637
48453000305	5	881	5	2012	May-12	3.534	3	0	3	3	13918.57171	0.826	37734	0.0277	62264.89041	0	0	0	1	1.386294361	11.03916905	1.386294361	1.386294361	0	0	-4097.757009	87.85101377
48453000306	5	882	5	2012	May-12	3.534	12	0	12	3	49758.91801	0.782	64211	0.0332	18311.85977	0	0	0	1	2.564949357	9.815358812	2.564949357	1.386294361	0	0	0.018493621	83.9291814
48453000307	5	883	5	2012	May-12	3.534	8	0	7	1	20438.53042	0.796	60942	0.0122	39586.87599	0	0	0	1	2.197224577	10.58627819	2.079441542	0.693147181	0	0	-2078.918983	164.8123034
48453000401	5	884	5	2012	May-12	3.534	19	0	21	2	629.6269797	0.754	39469	0.0503	40654.54565	0	0	0	1	2.995732274	10.61289053	3.091042453	1.098612289	0	0	-7661.489863	-428.4315585
48453000402	5	885	5	2012	May-12	3.534	13	0	5	3	13976.22743	0.741	37692	0.0794	48571.54036	0	0	0	1	2.63905733	10.79081364	1.791759469	1.386294361	0	0	-2064.440124	52.44993762
48453000500	5	886	5	2012	May-12	3.534	2	0	0	0	6054.233447	0.737	32472	0.0785	113230.9059	0	0	0	1	1.098612289	11.63719326	0	0	0	0	-3326.294896	-35.89508962
48453000601	5	887	5	2012	May-12	3.534	4	0	3	0	373.9563635	0.294	6458	0.038	239246.1909	0	0	0	1	1.609437912	12.38525257	1.386294361	0	0	0	-5070.746712	-1027.504943
48453000603	5	888	5	2012	May-12	3.534	8	0	6	1	7006.466725	0.397	6832	0.0691	272850.8866	0	0	0	1	2.197224577	12.51668439	1.945910149	0.693147181	0	0	-3703.542443	-175.5685268
48453000604	5	889	5	2012	May-12	3.534	2	0	0	3	3069.476179	0.408	9413	0.2178	224653.8852	0	0	0	1	1.098612289	12.32232066	0	1.386294361	0	0	-3220.417556	-205.4308072
48453000700	5	890	5	2012	May-12	3.534	10	0	7	4	31625.7365	0.689	39018	0.0853	21498.51353	0	0	0	1	2.397895273	9.975785587	2.079441542	1.609437912	0	0	-11613.0346	23.90273089
48453000801	5	891	5	2012	May-12	3.534	1	0	0	1	17258.13932	0.572	40536	0.0744	32301.42279	0	0	0	1	0.693147181	10.38289752	0	0.693147181	0	0	-1058.583638	91.79393658
48453000802	5	892	5	2012	May-12	3.534	7	0	10	1	26394.8174	0.714	23023	0.1959	56613.90259	0	0	0	1	2.079441542	10.94402753	2.397895273	0.693147181	0	0	-1946.937855	244.072342
48453000803	5	893	5	2012	May-12	3.534	12	0	13	4	10069.93337	0.712	50114	0.0805	41841.83812	0	0	0	1	2.564949357	10.64167593	2.63905733	1.609437912	0	0	-1939.289621	35.82332444
48453000804	5	894	5	2012	May-12	3.534	6	0	4	1	21192.51331	0.666	31492	0.1105	61249.31068	0	0	0	1	1.945910149	11.0227242	1.609437912	0.693147181	0	0	-1452.208851	169.1040362
48453000901	5	895	5	2012	May-12	3.534	4	0	3	3	8239.22976	0.686	40556	0.045	63563.27297	0	0	0	1	1.609437912	11.05980685	1.386294361	1.386294361	0	0	-385.3272462	-12.31291152
48453000902	5	896	5	2012	May-12	3.534	28	0	24	9	48635.88179	0.639	33634	0.0584	49028.71333	0	0	0	1	3.36729583	10.80018179	3.218875825	2.302585093	0	0	-13086.45892	236.7946863
48453001000	5	897	5	2012	May-12	3.534	7	0	6	6	11012.54371	0.629	29286	0.0524	42946.80066	0	0	0	1	2.079441542	10.66774072	1.945910149	1.945910149	0	0	-2507.408524	-22.29146839
48453001100	5	898	5	2012	May-12	3.534	33	0	15	50	34035.4283	0.679	91774	0.0518	44685.69949	0	0	0	1	3.526360525	10.70743119	2.772588722	3.931825633	0	0	-32340.72128	-674.9010125
48453001200	5	899	5	2012	May-12	3.534	12	1	12	34	29620.17324	0.835	62338	0.0255	47115.60415	0	0	0	1	2.564949357	10.76038075	2.564949357	3.555348061	0.693147181	0	-6226.092449	-16.88219663
48453001303	5	900	5	2012	May-12	3.534	7	0	4	8	18329.0619	0.842	82560	0.0162	40004.22987	0	0	0	1	2.079441542	10.59676547	1.609437912	2.197224577	0	0	0.027396081	-91.13610243
48453001304	5	901	5	2012	May-12	3.534	5	0	3	1	11245.47471	0.826	57083	0	56221.09837	0	0	0	1	1.791759469	10.93706517	1.386294361	0.693147181	0	0	-3198.541991	21.13163567
48453001305	5	902	5	2012	May-12	3.534	20	0	10	21	18023.98362	0.78	63883	0.0407	49561.39267	0	0	0	1	3.044522438	10.81098761	2.397895273	3.091042453	0	0	-12362.01132	-150.2935354
48453001307	5	903	5	2012	May-12	3.534	4	0	5	3	18721.63221	0.791	38198	0.0575	55380.38114	0	0	0	1	1.609437912	10.92199874	1.791759469	1.386294361	0	0	-1141.206236	88.05572011
48453001308	5	904	5	2012	May-12	3.534	11	0	12	6	29295.72315	0.787	45242	0.111	59593.14217	0	0	0	1	2.48490665	10.99531256	2.564949357	1.945910149	0	0	-3658.413432	180.0728151
48453001401	5	905	5	2012	May-12	3.534	1	0	1	3	13099.353	0.786	68458	0.0195	59458.88963	0	0	0	1	0.693147181	10.99305724	0.693147181	1.386294361	0	0	-835.5575941	-5.005023413
48453001402	5	906	5	2012	May-12	3.534	0	0	0	3	5750.978776	0.84	56016	0.0272	56611.8615	0	0	0	1	0	10.94399147	0	1.386294361	0	0	-2642.616998	11.9635012
48453001403	5	907	5	2012	May-12	3.534	17	0	14	4	2412.161937	0.867	39496	0.0926	46027.44158	0	0	0	1	2.890371758	10.73701478	2.708050201	1.609437912	0	0	-2359.431321	-28.57919166
48453001501	5	908	5	2012	May-12	3.534	4	0	4	0	13869.74389	0.714	66295	0.0022	37764.81714	0	0	0	1	1.609437912	10.53915966	1.609437912	0	0	0	-4911.339045	-63.32709698
48453001503	5	909	5	2012	May-12	3.534	17	0	12	4	57819.03788	0.813	45398	0.1196	30817.8923	0	0	0	1	2.890371758	10.33588317	2.564949357	1.609437912	0	0	-11836.62746	327.9189183
48453001504	5	910	5	2012	May-12	3.534	4	0	4	3	26162.49988	0.75	64110	0.0705	51054.84222	0	0	0	1	1.609437912	10.84067526	1.609437912	1.386294361	0	0	0.000617022	64.82951687
48453001505	5	911	5	2012	May-12	3.534	2	0	2	3	8555.87607	0.784	49239	0.0669	57523.14035	0	0	0	1	1.098612289	10.95995997	1.098612289	1.386294361	0	0	-5446.017458	-24.78299563
48453001602	5	912	5	2012	May-12	3.534	4	0	2	3	9061.132333	0.707	51778	0.0221	30117.54395	0	0	0	1	1.609437912	10.31289634	1.098612289	1.386294361	0	0	-3752.712612	3.411898634
48453001603	5	913	5	2012	May-12	3.534	5	0	1	2	2300.28899	0.741	121622	0.0087	50082.46508	0	0	0	1	1.791759469	10.82144619	0.693147181	1.098612289	0	0	-3090.605991	-48.52263607
48453001604	5	914	5	2012	May-12	3.534	1	0	0	0	2230.6353	0.606	135750	0	32219.79538	0	0	0	1	0.693147181	10.38036734	0	0	0	0	-2174.395528	-48.30629381
48453001605	5	915	5	2012	May-12	3.534	4	0	0	5	110.2106067	0.77	80393	0.0136	54192.55165	0	0	0	1	1.609437912	10.90031721	0	1.791759469	0	0	-2179.604669	-126.0234879
48453001606	5	916	5	2012	May-12	3.534	3	0	1	0	8403.783289	0.134	77265	0	23837.50938	0	0	1	1	1.386294361	10.07905759	0.693147181	0	0	0	-799.5431558	90.45324308
48453001705	5	917	5	2012	May-12	3.534	5	0	3	0	12771.62171	0.63	104375	0.0052	23218.3093	0	0	0	1	1.791759469	10.05273951	1.386294361	0	0	0	-3769.559167	71.036604
48453001706	5	918	5	2012	May-12	3.534	15	0	17	1	14048.59997	0.726	63534	0.003	37786.33238	0	0	0	1	2.772588722	10.5397292	2.890371758	0.693147181	0	0	-1082.971164	66.55152071
48453001707	5	919	5	2012	May-12	3.534	8	0	5	4	16939.39022	0.671	70889	0.0208	47002.49477	0	0	0	1	2.197224577	10.75797723	1.791759469	1.609437912	0	0	-1205.157378	-6.411822707
48453001712	5	920	5	2012	May-12	3.534	5	0	3	3	38113.29743	0.664	46091	0.0685	46929.17996	0	0	0	1	1.791759469	10.75641624	1.386294361	1.386294361	0	0	-6623.363027	253.2564864
48453001713	5	921	5	2012	May-12	3.534	4	0	1	0	21557.56114	0.72	50643	0.0082	41113.8714	0	0	0	1	1.609437912	10.62412517	0.693147181	0	0	0	-2418.614578	117.3820902
48453001714	5	922	5	2012	May-12	3.534	6	0	3	0	80537.63229	0.736	79223	0.0237	18648.87884	0	0	0	1	1.945910149	9.833594929	1.386294361	0	0	0	0.035382158	462.3992543
48453001716	5	923	5	2012	May-12	3.534	2	0	1	1	8069.300248	0.738	111950	0.0087	6386.01118	0	0	0	1	1.098612289	8.762021704	0.693147181	0.693147181	0	0	-2042.711372	-52.34342788
48453001718	5	924	5	2012	May-12	3.534	8	0	5	1	31259.20678	0.69	74386	0.0224	43081.91282	0	0	0	1	2.197224577	10.67088174	1.791759469	0.693147181	0	0	-5843.962646	225.3204101
48453001719	5	925	5	2012	May-12	3.534	9	0	10	0	15772.4376	0.641	136992	0	20252.15947	0	0	0	1	2.302585093	9.916066084	2.397895273	0	0	0	-2474.736097	142.6807276
48453001722	5	926	5	2012	May-12	3.534	7	0	4	0	46932.32839	0.894	49609	0.0401	40314.35033	0	0	0	1	2.079441542	10.60448758	1.609437912	0	0	0	-12994.64857	324.3064034
48453001728	5	927	5	2012	May-12	3.534	4	0	3	1	22393.76352	0.786	67426	0	52784.87366	0	0	0	1	1.609437912	10.87399889	1.386294361	0.693147181	0	0	-5183.694983	109.2445974
48453001729	5	928	5	2012	May-12	3.534	2	0	4	0	12672.13694	0.814	70222	0.0045	41894.60253	0	0	0	1	1.098612289	10.64293615	1.609437912	0	0	0	-3568.721468	53.87691907
48453001733	5	929	5	2012	May-12	3.534	4	0	0	0	2939.916469	0.688	118656	0.0191	4417.900463	0	0	0	1	1.609437912	8.39364618	0	0	0	0	-1945.835116	-33.47152087
48453001737	5	930	5	2012	May-12	3.534	6	0	5	1	16140.44684	0.779	111003	0	33794.8816	0	0	0	1	1.945910149	10.42809423	1.791759469	0.693147181	0	0	-8110.831179	-81.15054075
48453001738	5	931	5	2012	May-12	3.534	2	0	1	0	11931.13294	0.707	98591	0.0047	37818.99496	0	0	0	1	1.098612289	10.54059321	0.693147181	0	0	0	-7867.979846	-89.35873062
48453001740	5	932	5	2012	May-12	3.534	14	0	10	2	14384.46429	0.728	76906	0.0033	25673.93709	0	0	0	1	2.708050201	10.15327058	2.397895273	1.098612289	0	0	-1032.403161	5.501956992
48453001741	5	933	5	2012	May-12	3.534	5	0	4	0	14584.80973	0.599	83342	0	5279.519749	0	0	0	1	1.791759469	8.571779809	1.609437912	0	0	0	-4674.067171	133.6839392
48453001742	5	934	5	2012	May-12	3.534	6	0	1	0	31711.47923	0.777	73068	0.0109	7662.945863	0	0	0	1	1.945910149	8.944282256	0.693147181	0	0	0	-4274.572708	182.1293867
48453001745	5	935	5	2012	May-12	3.534	3	0	0	1	16356.21483	0.693	89427	0.0202	20780.01691	0	0	0	1	1.386294361	9.9417952	0	0.693147181	0	0	-1800.694093	119.761181
48453001746	5	936	5	2012	May-12	3.534	0	0	0	0	25901.348	0.808	60953	0.0266	44881.82152	0	0	0	1	0	10.71181041	0	0	0	0	-4679.038898	213.5858994
48453001747	5	937	5	2012	May-12	3.534	7	0	6	4	26472.92075	0.729	57361	0.0407	62527.7956	0	0	0	1	2.079441542	11.04338246	1.945910149	1.609437912	0	0	-7495.758416	176.1617326
48453001748	5	938	5	2012	May-12	3.534	5	0	6	1	27826.41532	0.769	78783	0	28875.45384	0	0	0	1	1.791759469	10.2707818	1.945910149	0.693147181	0	0	0.01019563	123.9862854
48453001749	5	939	5	2012	May-12	3.534	0	0	0	0	32960.85291	0.744	54531	0.0131	36873.41319	0	0	0	1	0	10.51527318	0	0	0	0	-6529.970935	185.4318053
48453001750	5	940	5	2012	May-12	3.534	19	0	17	3	94737.34163	0.82	60395	0.0045	22723.73107	0	0	0	1	2.995732274	10.03120908	2.890371758	1.386294361	0	0	0.017530481	353.3706677
48453001751	5	941	5	2012	May-12	3.534	1	0	0	0	8784.310938	0.591	106919	0	35441.35991	0	0	0	1	0.693147181	10.47566299	0	0	0	0	-2054.30687	47.02808134
48453001752	5	942	5	2012	May-12	3.534	2	0	1	0	14696.54623	0.757	31126	0.0624	113762.8069	0	0	0	1	1.098612289	11.64187971	0.693147181	0	0	0	-2369.258119	87.02229931
48453001753	5	943	5	2012	May-12	3.534	5	0	8	3	86695.45029	0.886	59022	0.0267	13480.69039	0	0	0	1	1.791759469	9.509087776	2.197224577	1.386294361	0	0	0.057567123	387.1441902
48453001754	5	944	5	2012	May-12	3.534	4	0	4	0	27777.88865	0.693	59464	0.0069	39130.64347	0	0	0	1	1.609437912	10.57468671	1.609437912	0	0	0	-5023.136597	107.0104542
48453001755	5	945	5	2012	May-12	3.534	3	0	0	2	3833.223616	0.705	163451	0	21884.94466	0	0	0	1	1.386294361	9.993599913	0	1.098612289	0	0	-1687.538726	-75.17511652
48453001756	5	946	5	2012	May-12	3.534	2	0	0	1	18378.20635	0.794	78011	0.0046	52694.06164	0	0	0	1	1.098612289	10.87227702	0	0.693147181	0	0	-3316.21795	155.682895
48453001757	5	947	5	2012	May-12	3.534	1	0	1	1	4506.890904	0.625	106042	0.0095	23618.2672	0	0	0	1	0.693147181	10.06981806	0.693147181	0.693147181	0	0	-919.3397618	13.8290015
48453001760	5	948	5	2012	May-12	3.534	7	0	4	0	22530.92805	0.74	125997	0.0015	12254.15233	0	0	0	1	2.079441542	9.413701726	1.609437912	0	0	0	-8912.670041	-42.90361528
48453001761	5	949	5	2012	May-12	3.534	4	0	0	0	3749.001752	0.72	126476	0.0112	6400.571583	0	0	0	1	1.609437912	8.764298799	0	0	0	0	-5099.128921	-52.99093256
48453001764	5	950	5	2012	May-12	3.534	4	0	1	0	5153.617349	0.67	85721	0.0108	1311.805453	0	0	0	1	1.609437912	7.179921693	0.693147181	0	0	0	-4623.36416	-99.59983175
48453001765	5	951	5	2012	May-12	3.534	13	0	19	0	23654.97397	0.736	105033	0.0165	4518.817701	0	0	0	1	2.63905733	8.41622694	2.995732274	0	0	0	0.060637711	-256.9804
48453001766	5	952	5	2012	May-12	3.534	2	1	2	0	11003.2379	0.639	52708	0.013	723.1368291	0	0	0	1	1.098612289	6.584980365	1.098612289	0	0.693147181	0	-4365.517654	-26.57294583
48453001768	5	953	5	2012	May-12	3.534	8	0	3	0	9540.20108	0.714	97197	0.001	717.327251	0	0	0	1	2.197224577	6.576925247	1.386294361	0	0	0	-7325.477302	-134.2936519
48453001769	5	954	5	2012	May-12	3.534	10	0	5	1	12808.73211	0.717	76132	0	16370.56148	0	0	0	1	2.397895273	9.703301052	1.791759469	0.693147181	0	0	-3847.486192	17.18424317
48453001770	5	955	5	2012	May-12	3.534	5	0	2	0	9770.767359	0.705	134792	0	23982.16495	0	0	0	1	1.791759469	10.0851074	1.098612289	0	0	0	-6311.117853	-28.33581345
48453001771	5	956	5	2012	May-12	3.534	1	0	0	0	338.2820518	0.584	100655	0	14636.3133	0	0	0	1	0.693147181	9.591329253	0	0	0	0	-3623.420187	-105.0122479
48453001772	5	957	5	2012	May-12	3.534	5	0	2	0	8133.265414	0.811	68333	0	11464.35028	0	0	0	1	1.791759469	9.347084747	1.098612289	0	0	0	-3308.131374	17.52788961
48453001773	5	958	5	2012	May-12	3.534	5	1	3	0	17418.00656	0.595	125577	0	10741.04832	0	0	0	1	1.791759469	9.281921069	1.386294361	0	0.693147181	0	-3098.839613	-96.57110333
48453001774	5	959	5	2012	May-12	3.534	3	0	0	0	23016.86944	0.736	98606	0.0078	46624.7404	0	0	0	1	1.386294361	10.74990804	0	0	0	0	0.039378354	50.08629518
48453001775	5	960	5	2012	May-12	3.534	1	0	0	0	1450.412015	0.672	111250	0	7186.418086	0	0	0	1	0.693147181	8.880087288	0	0	0	0	-2324.951219	-118.2881305
48453001776	5	961	5	2012	May-12	3.534	1	0	1	0	9396.409893	0.866	79125	0	34065.92498	0	0	0	1	0.693147181	10.43608225	0.693147181	0	0	0	-3506.229474	30.72436648
48453001777	5	962	5	2012	May-12	3.534	4	0	3	0	15547.5717	0.798	67321	0	57364.14707	0	0	0	1	1.609437912	10.9571922	1.386294361	0	0	0	-3660.205702	96.37159525
48453001778	5	963	5	2012	May-12	3.534	5	0	1	0	10350.03769	0.588	81607	0.0316	10998.85404	0	0	0	1	1.791759469	9.305637283	0.693147181	0	0	0	-7635.659078	-62.03067291
48453001779	5	964	5	2012	May-12	3.534	4	0	0	0	5151.005089	0.63	74146	0	7040.273501	0	0	0	1	1.609437912	8.859544328	0	0	0	0	-2823.232492	-69.07379831
48453001780	5	965	5	2012	May-12	3.534	3	0	1	0	173.7445629	0.594	60714	0.0109	1865.6205	0	0	0	1	1.386294361	7.531884856	0.693147181	0	0	0	-3402.198597	-104.9238149
48453001781	5	966	5	2012	May-12	3.534	0	0	0	0	3820.846723	0.625	93324	0	26892.13754	0	0	0	1	0	10.19962642	0	0	0	0	-2275.059254	8.976267057
48453001782	5	967	5	2012	May-12	3.534	0	0	0	0	3233.44341	0.686	113333	0	43165.46245	0	0	0	1	0	10.67281914	0	0	0	0	-1061.109744	-66.59351501
48453001783	5	968	5	2012	May-12	3.534	2	0	0	0	12833.67295	0.673	105250	0.0083	10345.46124	0	0	0	1	1.098612289	9.244399831	0	0	0	0	-1648.591751	79.20640399
48453001784	5	969	5	2012	May-12	3.534	3	0	0	0	12983.96744	0.679	153056	0.0156	8393.931209	0	0	0	1	1.386294361	9.035383375	0	0	0	0	-2297.645377	-77.71284235
48453001785	5	970	5	2012	May-12	3.534	7	0	9	0	40722.72248	0.893	54116	0.0297	30996.38854	0	0	0	1	2.079441542	10.34165824	2.302585093	0	0	0	0.030336526	243.6969695
48453001786	5	971	5	2012	May-12	3.534	1	0	0	2	5569.042121	0.809	56141	0.0196	64329.50595	0	0	0	1	0.693147181	11.07178923	0	1.098612289	0	0	-2942.301738	-60.57097
48453001804	5	972	5	2012	May-12	3.534	9	0	7	2	44384.62695	0.765	33223	0.0233	75898.20798	0	0	0	1	2.302585093	11.23716153	2.079441542	1.098612289	0	0	-7559.460971	384.2962531
48453001805	5	973	5	2012	May-12	3.534	2	0	1	2	47890.64285	0.812	33295	0.0619	85976.04611	0	0	0	1	1.098612289	11.36183563	0.693147181	1.098612289	0	0	-3744.248475	413.3195464
48453001806	5	974	5	2012	May-12	3.534	8	0	7	1	55725.6967	0.729	26936	0.0614	89421.69102	0	0	0	1	2.197224577	11.40112974	2.079441542	0.693147181	0	0	0.016826638	461.2651304
48453001811	5	975	5	2012	May-12	3.534	3	0	7	1	36124.44809	0.783	34112	0.0223	63279.15164	0	0	0	1	1.386294361	11.055327	2.079441542	0.693147181	0	0	-2937.065854	359.764756
48453001812	5	976	5	2012	May-12	3.534	18	0	19	8	67745.21803	0.718	26244	0.0926	88339.01938	0	0	0	1	2.944438979	11.3889485	2.995732274	2.197224577	0	0	-7485.558394	629.446488
48453001813	5	977	5	2012	May-12	3.534	15	0	13	2	90000.45603	0.768	32774	0.0524	51040.68363	0	0	0	1	2.772588722	10.8403979	2.63905733	1.098612289	0	0	-8590.549665	853.4333502
48453001817	5	978	5	2012	May-12	3.534	4	0	3	1	39782.59522	0.77	46623	0.0714	40700.59066	0	0	0	1	1.609437912	10.61402245	1.386294361	0.693147181	0	0	-8530.616461	190.248398
48453001818	5	979	5	2012	May-12	3.534	14	0	12	2	73856.09617	0.733	50108	0.0218	60052.43376	0	0	0	1	2.708050201	11.00299001	2.564949357	1.098612289	0	0	0.011010339	528.888089
48453001819	5	980	5	2012	May-12	3.534	8	0	8	8	66233.29643	0.766	29093	0.095	153364.508	0	0	0	1	2.197224577	11.94057929	2.197224577	2.197224577	0	0	-3328.608056	674.043983
48453001820	5	981	5	2012	May-12	3.534	3	0	2	3	61326.61499	0.814	31971	0.0972	104766.9283	0	0	0	1	1.386294361	11.55950298	1.098612289	1.386294361	0	0	0.008845956	500.4908799
48453001821	5	982	5	2012	May-12	3.534	4	0	2	0	46013.58758	0.756	44481	0.0268	59307.62683	0	0	0	1	1.609437912	10.99051005	1.098612289	0	0	0	-4533.53008	418.824612
48453001822	5	983	5	2012	May-12	3.534	0	0	0	3	52498.28709	0.774	32002	0.1001	114415.986	0	0	0	1	0	11.64760483	0	1.386294361	0	0	0.029245895	398.3916654
48453001823	5	984	5	2012	May-12	3.534	13	0	5	2	82754.1633	0.745	29967	0.0644	75875.35082	0	0	0	1	2.63905733	11.23686033	1.791759469	1.098612289	0	0	-6122.393869	767.0765458
48453001824	5	985	5	2012	May-12	3.534	0	0	0	0	8143.390592	0.766	51548	0.0039	35571.77485	0	0	0	1	0	10.47933587	0	0	0	0	-318.0285182	44.71734239
48453001826	5	986	5	2012	May-12	3.534	6	0	7	0	14907.23132	0.813	60231	0.0217	18208.40437	0	0	0	1	1.945910149	9.809693463	2.079441542	0	0	0	-3163.118532	26.75839582
48453001828	5	987	5	2012	May-12	3.534	0	0	0	0	9748.847355	0.815	94722	0.0128	43916.0422	0	0	0	1	0	10.69005773	0	0	0	0	-4213.763564	57.07209805
48453001829	5	988	5	2012	May-12	3.534	2	0	3	1	8753.227937	0.899	54308	0.023	44416.57413	0	0	0	1	1.098612289	10.70139048	1.386294361	0.693147181	0	0	-2270.538181	42.77314067
48453001832	5	989	5	2012	May-12	3.534	4	0	4	0	13465.06698	0.747	44184	0.012	55798.37058	0	0	0	1	1.609437912	10.92951787	1.609437912	0	0	0	-914.0290699	112.2245561
48453001833	5	990	5	2012	May-12	3.534	12	0	5	4	72002.46959	0.703	49390	0.0127	68584.54325	0	0	0	1	2.564949357	11.13583705	1.791759469	1.609437912	0	0	0.03096187	630.532105
48453001834	5	991	5	2012	May-12	3.534	7	0	3	1	59632.05821	0.827	55649	0.0139	14498.40371	0	0	0	1	2.079441542	9.581862804	1.386294361	0.693147181	0	0	-11174.96826	399.1590866
48453001835	5	992	5	2012	May-12	3.534	5	1	0	1	28167.83556	0.74	45918	0	56327.11288	0	0	0	1	1.791759469	10.93894903	0	0.693147181	0.693147181	0	-2737.142201	242.299482
48453001839	5	993	5	2012	May-12	3.534	22	0	10	2	93112.53351	0.802	58655	0.0099	21385.45963	0	0	0	1	3.135494216	9.970513273	2.397895273	1.098612289	0	0	-12703.76614	668.8968914
48453001840	5	994	5	2012	May-12	3.534	19	0	20	0	66504.30134	0.772	53161	0.023	27159.00618	0	0	0	1	2.995732274	10.20950081	3.044522438	0	0	0	-9098.749823	463.2500231
48453001841	5	995	5	2012	May-12	3.534	3	0	1	0	87942.61961	0.77	72365	0.0078	47969.95887	0	0	0	1	1.386294361	10.77835108	0.693147181	0	0	0	0.016580121	557.6952068
48453001842	5	996	5	2012	May-12	3.534	1	0	1	1	31123.44294	0.776	58382	0.0087	7162.09061	0	0	0	1	0.693147181	8.876696816	0.693147181	0.693147181	0	0	-4718.192024	69.61173336
48453001843	5	997	5	2012	May-12	3.534	0	0	0	0	14030.13765	0.814	78929	0.0165	57569.28249	0	0	0	1	0	10.96076178	0	0	0	0	-2985.989604	142.1899665
48453001844	5	998	5	2012	May-12	3.534	2	0	0	1	11836.75213	0.755	45441	0.0271	99730.55491	0	0	0	1	1.098612289	11.5102374	0	0.693147181	0	0	-2206.510996	70.99391746
48453001845	5	999	5	2012	May-12	3.534	1	0	1	0	21743.58818	0.763	62625	0.0288	33764.25598	0	0	0	1	0.693147181	10.42718762	0.693147181	0	0	0	-2610.642277	149.3674994
48453001846	5	1000	5	2012	May-12	3.534	1	0	0	0	624.748959	0.717	94205	0	11619.4826	0	0	0	1	0.693147181	9.360524561	0	0	0	0	-1493.467277	-46.77889208
48453001847	5	1001	5	2012	May-12	3.534	3	0	2	0	24908.03436	0.765	76635	0.028	64769.16447	0	0	0	1	1.386294361	11.07860035	1.098612289	0	0	0	-5120.455088	171.7198118
48453001848	5	1002	5	2012	May-12	3.534	8	0	9	1	80713.7498	0.766	51201	0.0081	39627.54805	0	0	0	1	2.197224577	10.58730505	2.302585093	0.693147181	0	0	-9602.037974	692.8068108
48453001849	5	1003	5	2012	May-12	3.534	17	0	17	9	116186.0456	0.906	53986	0.0361	20990.04425	0	0	0	1	2.890371758	9.951851161	2.890371758	2.302585093	0	0	0.071215634	252.3389684
48453001850	5	1004	5	2012	May-12	3.534	4	0	4	2	46827.60083	0.854	39048	0.0083	69898.58464	0	0	0	1	1.609437912	11.15481499	1.609437912	1.098612289	0	0	-10106.43654	398.3510016
48453001851	5	1005	5	2012	May-12	3.534	2	0	1	0	56300.76055	0.739	53299	0.013	33067.17414	0	0	0	1	1.098612289	10.40632659	0.693147181	0	0	0	-10049.00944	372.4531345
48453001853	5	1006	5	2012	May-12	3.534	1	0	0	0	6776.412733	0.85	84028	0	53879.39666	0	0	0	1	0.693147181	10.89452199	0	0	0	0	-2979.143976	33.34176474
48453001854	5	1007	5	2012	May-12	3.534	0	0	0	0	19645.65156	0.73	51694	0	947.880152	0	0	0	1	0	6.855282502	0	0	0	0	-1170.198181	100.9276412
48453001855	5	1008	5	2012	May-12	3.534	19	0	6	0	102637.2708	0.737	73557	0.0199	20880.95205	0	0	0	1	2.995732274	9.946640527	1.945910149	0	0	0	0.072262151	339.6394961
48453001856	5	1009	5	2012	May-12	3.534	5	0	4	0	31936.82855	0.689	75066	0.0079	2665.722703	0	0	0	1	1.791759469	7.888605545	1.609437912	0	0	0	-3925.962897	170.4454609
48453001857	5	1010	5	2012	May-12	3.534	18	0	11	0	58545.07945	0.786	64763	0	21100.28513	0	0	0	1	2.944438979	9.957089224	2.48490665	0	0	0	-12936.17748	369.7192275
48453001858	5	1011	5	2012	May-12	3.534	6	0	2	0	88609.81855	0.768	97938	0.0053	13745.70083	0	0	0	1	1.945910149	9.528554135	1.098612289	0	0	0	0.023615833	307.4948886
48453001859	5	1012	5	2012	May-12	3.534	1	0	1	0	5444.522283	0.8	92344	0	590.9736438	0	0	0	1	0.693147181	6.383462113	0.693147181	0	0	0	-588.195659	0.495506721
48453001860	5	1013	5	2012	May-12	3.534	1	0	0	0	29260.53959	0.808	47862	0.0631	57060.48775	0	0	0	1	0.693147181	10.9518847	0	0	0	0	-4104.116618	252.9116855
48453001861	5	1014	5	2012	May-12	3.534	1	0	0	0	22311.79659	0.801	74292	0.03	75388.13081	0	0	0	1	0.693147181	11.23041839	0	0	0	0	-3355.402413	199.8576598
48453001862	5	1015	5	2012	May-12	3.534	2	0	0	0	16248.22985	0.75	84947	0	38541.88634	0	0	0	1	1.098612289	10.55952683	0	0	0	0	-1228.814081	-22.4261874
48453001863	5	1016	5	2012	May-12	3.534	1	0	1	0	25816.8704	0.767	30596	0.0473	73452.25907	0	0	0	1	0.693147181	11.20440455	0.693147181	0	0	0	-4561.717057	167.2370405
48453001864	5	1017	5	2012	May-12	3.534	3	0	1	1	16460.34304	0.794	46135	0	15997.00697	0	0	0	1	1.386294361	9.680219429	0.693147181	0.693147181	0	0	-4373.960727	82.28251762
48453001901	5	1018	5	2012	May-12	3.534	5	0	4	2	17087.33142	0.818	66581	0.0272	36981.01983	0	0	0	1	1.791759469	10.51818712	1.609437912	1.098612289	0	0	-5285.194151	66.45656028
48453001908	5	1019	5	2012	May-12	3.534	10	0	10	0	25688.92784	0.612	77862	0.0082	7105.317746	0	0	0	1	2.397895273	8.868739491	2.397895273	0	0	0	-6444.07396	122.2732712
48453001910	5	1020	5	2012	May-12	3.534	20	0	6	4	35683.35138	0.638	103750	0.0029	17139.24927	0	0	0	1	3.044522438	9.749184735	1.945910149	1.609437912	0	0	-3003.092385	165.5463948
48453001911	5	1021	5	2012	May-12	3.534	1	0	1	6	17623.51384	0.9	55526	0.0205	25026.39279	0	0	0	1	0.693147181	10.12772622	0.693147181	1.945910149	0	0	-64.92861516	64.34051119
48453001912	5	1022	5	2012	May-12	3.534	3	0	2	1	18431.65097	0.571	144563	0	7216.918042	0	0	0	1	1.386294361	8.88432183	1.098612289	0.693147181	0	0	0.02630899	43.05914908
48453001913	5	1023	5	2012	May-12	3.534	6	0	5	0	6589.966049	0.612	209479	0	10868.69149	0	0	0	1	1.945910149	9.293733598	1.791759469	0	0	0	-2351.230002	51.91430121
48453001914	5	1024	5	2012	May-12	3.534	2	0	0	1	370.2758576	0.757	85792	0.0104	12499.82848	0	0	0	1	1.098612289	9.433550199	0	0.693147181	0	0	-2807.409443	-71.38842654
48453001915	5	1025	5	2012	May-12	3.534	10	0	7	2	9578.501817	0.591	52356	0.0203	9232.909979	0	0	0	1	2.397895273	9.130637854	2.079441542	1.098612289	0	0	-4257.236191	-149.6632635
48453001916	5	1026	5	2012	May-12	3.534	5	0	2	0	12784.76439	0.579	180987	0	6936.637361	0	0	0	1	1.791759469	8.844716558	1.098612289	0	0	0	-1421.418106	20.84485694
48453001917	5	1027	5	2012	May-12	3.534	5	0	7	1	8989.540677	0.703	156149	0	15845.69096	0	0	0	1	1.791759469	9.670715985	2.079441542	0.693147181	0	0	-3064.252467	9.540118545
48453001918	5	1028	5	2012	May-12	3.534	8	0	5	0	10442.17826	0.534	148654	0	7614.209898	0	0	0	1	2.197224577	8.937902829	1.791759469	0	0	0	-826.0318705	-95.61188857
48453001919	5	1029	5	2012	May-12	3.534	2	0	1	0	11810.31014	0.611	148333	0.0137	24244.50271	0	0	0	1	1.098612289	10.09598642	0.693147181	0	0	0	-4952.015885	52.7504401
48453002002	5	1030	5	2012	May-12	3.534	2	0	1	0	1934.012865	0.826	68750	0.0238	49867.22293	0	0	0	1	1.098612289	10.81713926	0.693147181	0	0	0	-2154.262097	-79.00329265
48453002003	5	1031	5	2012	May-12	3.534	11	0	17	5	37702.36911	0.689	43887	0.055	50903.88149	0	0	0	1	2.48490665	10.8377141	2.890371758	1.791759469	0	0	-6270.432444	303.8628366
48453002004	5	1032	5	2012	May-12	3.534	4	0	4	4	27445.70162	0.826	30264	0.1254	64506.20116	0	0	0	1	1.609437912	11.07453214	1.609437912	1.609437912	0	0	-5892.887625	163.1276102
48453002005	5	1033	5	2012	May-12	3.534	4	0	5	0	23540.3749	0.824	39583	0.1079	80867.06585	0	0	0	1	1.609437912	11.30057429	1.791759469	0	0	0	-3232.788697	166.9024114
48453002104	5	1034	5	2012	May-12	3.534	2	0	1	0	33199.62272	0.73	57500	0.0697	70467.00703	0	0	0	1	1.098612289	11.16291408	0.693147181	0	0	0	-1410.994069	323.1329956
48453002105	5	1035	5	2012	May-12	3.534	12	0	9	5	89160.43366	0.734	26639	0.1058	77052.25706	0	0	0	1	2.564949357	11.25225211	2.302585093	1.791759469	0	0	-6778.489013	776.064851
48453002106	5	1036	5	2012	May-12	3.534	3	0	7	1	25527.58313	0.658	55590	0.017	57342.46885	0	0	0	1	1.386294361	10.95681423	2.079441542	0.693147181	0	0	-1197.16699	233.3265998
48453002107	5	1037	5	2012	May-12	3.534	2	0	0	0	29385.11663	0.59	40759	0.0096	39781.90561	0	0	0	1	1.098612289	10.59119259	0	0	0	0	-1827.123639	278.9323666
48453002108	5	1038	5	2012	May-12	3.534	4	0	5	1	53311.80217	0.622	29770	0.0656	36283.93838	0	0	0	1	1.609437912	10.49915801	1.791759469	0.693147181	0	0	-4325.020362	562.2690827
48453002109	5	1039	5	2012	May-12	3.534	6	0	6	2	31354.83529	0.598	34421	0.0808	33920.37822	0	0	0	1	1.945910149	10.43180072	1.945910149	1.098612289	0	0	-4586.771545	281.8976121
48453002110	5	1040	5	2012	May-12	3.534	5	0	4	1	28596.66367	0.558	31589	0.1161	34904.09269	0	0	0	1	1.791759469	10.46038802	1.609437912	0.693147181	0	0	-2668.719425	260.6388048
48453002111	5	1041	5	2012	May-12	3.534	7	0	6	3	28049.45517	0.613	32978	0.0778	17326.7096	0	0	0	1	2.079441542	9.76006221	1.945910149	1.386294361	0	0	-8484.711152	167.7800838
48453002112	5	1042	5	2012	May-12	3.534	2	0	1	1	33675.336	0.79	36003	0.1412	82850.6329	0	0	0	1	1.098612289	11.32480673	0.693147181	0.693147181	0	0	-2925.739592	339.4476557
48453002113	5	1043	5	2012	May-12	3.534	11	0	7	0	14558.17382	0.706	58393	0.0194	48736.31029	0	0	0	1	2.48490665	10.79420014	2.079441542	0	0	0	-2821.425919	117.6272161
48453002201	5	1044	5	2012	May-12	3.534	6	0	4	2	17448.27404	0.684	37159	0.0215	9173.193867	0	0	0	1	1.945910149	9.124149807	1.609437912	1.098612289	0	0	-1112.330729	110.9764223
48453002202	5	1045	5	2012	May-12	3.534	2	0	3	2	70274.02213	0.63	30032	0.0393	20169.75351	0	0	0	1	1.098612289	9.911988988	1.386294361	1.098612289	0	0	0.047525464	663.7030609
48453002207	5	1046	5	2012	May-12	3.534	5	0	7	0	37014.37984	0.801	51103	0.0698	3245.042701	0	0	0	1	1.791759469	8.085191903	2.079441542	0	0	0	-4522.297441	292.9183439
48453002208	5	1047	5	2012	May-12	3.534	8	0	5	1	40197.43534	0.541	35757	0.0163	15246.2438	0	0	0	1	2.197224577	9.632154031	1.791759469	0.693147181	0	0	-3773.065972	316.9290166
48453002209	5	1048	5	2012	May-12	3.534	6	0	6	0	37736.95381	0.696	50954	0.0187	2948.865807	0	0	0	1	1.945910149	7.989514959	1.945910149	0	0	0	-3205.053962	186.2784796
48453002210	5	1049	5	2012	May-12	3.534	7	0	4	0	204.9885804	0.664	49949	0.0401	1089.618583	0	0	0	1	2.079441542	6.994500322	1.609437912	0	0	0	-540.4180703	-51.15095841
48453002211	5	1050	5	2012	May-12	3.534	1	0	0	0	15436.68698	0.787	44795	0	8412.708357	0	0	0	1	0.693147181	9.037617602	0	0	0	0	-318.0747173	118.6578286
48453002212	5	1051	5	2012	May-12	3.534	1	0	0	1	1702.902613	0.776	56953	0.0376	606.2148502	0	0	0	1	0.693147181	6.408882683	0	0.693147181	0	0	-1234.946324	-6.449912492
48453002304	5	1052	5	2012	May-12	3.534	12	0	7	8	44040.5843	0.831	34786	0.2305	70084.8788	0	0	0	1	2.564949357	11.15747661	2.079441542	2.197224577	0	0	-7269.906864	340.6639301
48453002307	5	1053	5	2012	May-12	3.534	19	0	16	2	52699.79625	0.878	32891	0.0495	72713.2213	0	0	0	1	2.995732274	11.19429226	2.833213344	1.098612289	0	0	0.015855338	440.812888
48453002308	5	1054	5	2012	May-12	3.534	5	0	4	7	74559.15493	0.655	37456	0.0702	50770.8913	0	0	0	1	1.791759469	10.83509816	1.609437912	2.079441542	0	0	-7993.447065	532.1385803
48453002310	5	1055	5	2012	May-12	3.534	9	0	3	0	9978.555757	0.672	24776	0.0358	4342.682064	0	0	0	1	2.302585093	8.376477669	1.386294361	0	0	0	-5494.365817	64.70883776
48453002312	5	1056	5	2012	May-12	3.534	11	2	10	4	49875.07145	0.689	29500	0.0175	40051.27658	0	0	0	1	2.48490665	10.59794079	2.397895273	1.609437912	1.098612289	0	-3718.316312	412.790306
48453002313	5	1057	5	2012	May-12	3.534	2	0	1	1	21310.92322	0.801	32965	0.0944	53101.52821	0	0	0	1	1.098612289	10.87997982	0.693147181	0.693147181	0	0	-4210.281436	152.178206
48453002314	5	1058	5	2012	May-12	3.534	10	0	6	3	18090.24684	0.852	28689	0.0967	53877.92388	0	0	0	1	2.397895273	10.89449466	1.945910149	1.386294361	0	0	-2279.270899	106.1842113
48453002315	5	1059	5	2012	May-12	3.534	4	0	6	3	19106.98445	0.839	30642	0.2377	192051.9796	0	0	0	1	1.609437912	12.16552655	1.945910149	1.386294361	0	0	-627.9337118	152.4859655
48453002316	5	1060	5	2012	May-12	3.534	7	0	5	4	33045.62013	0.849	25654	0.1261	238488.0438	0	0	0	1	2.079441542	12.38207865	1.791759469	1.609437912	0	0	-2629.832478	242.9889065
48453002317	5	1061	5	2012	May-12	3.534	3	0	2	1	8384.225735	0.677	16073	0.0991	41248.82007	0	0	0	1	1.386294361	10.62740203	1.098612289	0.693147181	0	0	-4084.306804	44.12159669
48453002318	5	1062	5	2012	May-12	3.534	2	0	2	4	44812.54097	0.703	29112	0.0556	127024.3432	0	0	0	1	1.098612289	11.7521419	1.098612289	1.609437912	0	0	-6315.347828	451.8132039
48453002319	5	1063	5	2012	May-12	3.534	1	0	0	0	1366.579277	0.008	77265	0	48655.54838	0	1	0	1	0.693147181	10.79254168	0	0	0	0	-983.7560453	15.22023638
48453002402	5	1064	5	2012	May-12	3.534	10	0	3	9	73304.92101	0.775	42175	0.0557	49460.63753	0	0	0	1	2.397895273	10.80895265	1.386294361	2.302585093	0	0	-12603.32884	618.3192289
48453002403	5	1065	5	2012	May-12	3.534	5	0	3	2	17333.763	0.832	44493	0	26852.73083	0	0	0	1	1.791759469	10.19816004	1.386294361	1.098612289	0	0	-5967.052161	49.09406766
48453002407	5	1066	5	2012	May-12	3.534	13	0	11	3	22131.4111	0.753	78554	0.0326	8893.841272	0	0	0	1	2.63905733	9.093226755	2.48490665	1.386294361	0	0	-161.2133468	35.13735594
48453002409	5	1067	5	2012	May-12	3.534	0	0	0	1	13734.42966	0.803	48164	0.0042	65087.20028	0	0	0	1	0	11.08349856	0	0.693147181	0	0	-724.43993	97.23634398
48453002410	5	1068	5	2012	May-12	3.534	5	0	2	0	20025.67825	0.772	34758	0.0677	90990.81395	0	0	0	1	1.791759469	11.41852482	1.098612289	0	0	0	-3863.542805	159.9681138
48453002411	5	1069	5	2012	May-12	3.534	17	0	7	5	54285.49014	0.726	36168	0.004	43211.67593	0	0	0	1	2.890371758	10.67388916	2.079441542	1.791759469	0	0	-5715.55017	368.0932375
48453002412	5	1070	5	2012	May-12	3.534	5	0	3	2	25497.1533	0.664	47232	0.0177	115908.0725	0	0	0	1	1.791759469	11.6605613	1.386294361	1.098612289	0	0	-3743.655969	245.8290972
48453002413	5	1071	5	2012	May-12	3.534	3	0	2	3	27418.61669	0.714	29968	0.0137	99470.41517	0	0	0	1	1.386294361	11.5076256	1.098612289	1.386294361	0	0	-1580.528341	246.0406554
48453002419	5	1072	5	2012	May-12	3.534	4	0	6	1	37884.57077	0.833	29115	0.0832	84047.49852	0	0	0	1	1.609437912	11.33914927	1.945910149	0.693147181	0	0	-3232.177567	324.8813066
48453002421	5	1073	5	2012	May-12	3.534	7	0	4	2	94284.50313	0.864	55881	0.0447	23503.54616	0	0	0	1	2.079441542	10.06494914	1.609437912	1.098612289	0	0	-21905.00565	688.9025799
48453002422	5	1074	5	2012	May-12	3.534	4	0	4	2	40133.72357	0.756	36419	0.0622	36381.46533	0	0	0	1	1.609437912	10.50184222	1.609437912	1.098612289	0	0	-8375.585031	326.4954551
48453002423	5	1075	5	2012	May-12	3.534	1	0	0	0	13303.48481	0.782	59897	0.039	64263.31329	0	0	0	1	0.693147181	11.07075975	0	0	0	0	-5202.057377	107.1425087
48453002424	5	1076	5	2012	May-12	3.534	9	0	8	3	15196.45127	0.727	44401	0.0796	34716.90059	0	0	0	1	2.302585093	10.4550107	2.197224577	1.386294361	0	0	-2918.315731	110.048914
48453002425	5	1077	5	2012	May-12	3.534	0	0	0	0	1061.338919	0.783	71848	0.0231	38742.02801	0	0	0	1	0	10.5647061	0	0	0	0	-2121.80396	-61.73958626
48453002426	5	1078	5	2012	May-12	3.534	4	0	1	0	23302.90997	0.81	54159	0	14022.96647	0	0	0	1	1.609437912	9.548523036	0.693147181	0	0	0	-3569.251171	150.0757301
48453002427	5	1079	5	2012	May-12	3.534	11	1	6	2	68648.01627	0.645	41199	0.0464	64436.36367	0	0	0	1	2.48490665	11.07344893	1.945910149	1.098612289	0.693147181	0	-6307.013679	653.0436691
48453002428	5	1080	5	2012	May-12	3.534	2	0	1	0	9323.437229	0.749	54575	0	8592.412279	0	0	0	1	1.098612289	9.058751175	0.693147181	0	0	0	-3605.263712	-38.88358048
48453002429	5	1081	5	2012	May-12	3.534	7	0	8	3	10139.91819	0.777	37460	0	7101.569237	0	0	0	1	2.079441542	8.868211862	2.197224577	1.386294361	0	0	-2242.970845	64.99964866
48453002430	5	1082	5	2012	May-12	3.534	0	0	0	0	18142.70842	0.736	41619	0	43302.8456	0	0	0	1	0	10.67599672	0	0	0	0	-1791.393103	196.269812
48453002431	5	1083	5	2012	May-12	3.534	10	0	9	4	66920.43988	0.812	59398	0.0034	9649.879581	0	0	0	1	2.397895273	9.174804338	2.302585093	1.609437912	0	0	-13645.53018	445.0730777
48453002432	5	1084	5	2012	May-12	3.534	3	0	3	1	11012.69148	0.62	37500	0.0348	1267.410378	0	0	0	1	1.386294361	7.145519725	1.386294361	0.693147181	0	0	-3063.83964	46.45810032
48453002433	5	1085	5	2012	May-12	3.534	10	0	9	0	22757.30622	0.743	59906	0.015	2155.752734	0	0	0	1	2.397895273	7.676359006	2.302585093	0	0	0	-3043.911455	146.9341658
48453002434	5	1086	5	2012	May-12	3.534	0	0	0	0	67.18799322	0.629	56677	0	878.9177214	0	0	0	1	0	6.779828405	0	0	0	0	-1014.008108	-29.30758096
48453002435	5	1087	5	2012	May-12	3.534	12	0	3	0	31667.37942	0.676	46033	0.0058	3823.566149	0	0	0	1	2.564949357	8.249200315	1.386294361	0	0	0	0.082865622	160.6869761
48453002436	5	1088	5	2012	May-12	3.534	4	0	4	0	6944.339643	0.742	45714	0.0085	1116.602673	0	0	0	1	1.609437912	7.0189412	1.609437912	0	0	0	-2532.011994	47.05094799
48453002500	5	1089	5	2012	May-12	3.534	6	0	1	3	22879.03971	0.782	59392	0.0371	45447.27582	0	0	0	1	1.945910149	10.72433016	0.693147181	1.386294361	0	0	-4027.117784	65.54400989
48453980000	5	1090	5	2012	May-12	3.534	7	0	10	0	13250.99815	0	77265	0	315.4665593	0	1	0	1	2.079441542	5.757217578	2.397895273	0	0	0	-10049.19656	-178.7836405
48453000101	6	1091	6	2012	Jun-12	3.309	9	0	8	2	25202.89174	0.665	68939	0.0168	32504.51947	0	0	0	1	2.302585093	10.38916518	2.197224577	1.098612289	0	0	-5144.5066	125.0993
48453000102	6	1092	6	2012	Jun-12	3.309	2	0	1	1	3821.137553	0.604	143393	0.0233	12144.51551	0	0	0	1	1.098612289	9.404715287	0.693147181	0.693147181	0	0	-2998.840098	-37.80780672
48453000203	6	1093	6	2012	Jun-12	3.309	4	0	3	0	19470.41346	0.637	44083	0.0165	35731.49984	0	0	0	1	1.609437912	10.48381591	1.386294361	0	0	0	-3506.827592	58.51023313
48453000204	6	1094	6	2012	Jun-12	3.309	10	0	12	2	34623.64331	0.697	48494	0.036	45278.45291	0	0	0	1	2.397895273	10.72060863	2.564949357	1.098612289	0	0	-8380.52075	143.1670772
48453000205	6	1095	6	2012	Jun-12	3.309	6	1	3	0	10822.00109	0.832	44375	0.0771	62226.05654	0	0	0	1	1.945910149	11.03854518	1.386294361	0	0.693147181	0	-2588.05265	-55.79753212
48453000206	6	1096	6	2012	Jun-12	3.309	4	0	4	0	18321.02008	0.716	61354	0.0291	60656.67786	0	0	0	1	1.609437912	11.0130015	1.609437912	0	0	0	-4177.6295	79.41608657
48453000302	6	1097	6	2012	Jun-12	3.309	12	0	9	4	14263.6444	0.717	32731	0.0754	72756.43487	0	0	0	1	2.564949357	11.19488638	2.302585093	1.609437912	0	0	-7388.261547	-75.70495821
48453000304	6	1098	6	2012	Jun-12	3.309	4	0	3	2	10914.97994	0.803	41229	0.0616	75920.53059	0	0	0	1	1.609437912	11.23745559	1.386294361	1.098612289	0	0	-3287.998641	20.09529637
48453000305	6	1099	6	2012	Jun-12	3.309	0	0	0	0	14752.71602	0.826	37734	0.0277	62264.89041	0	0	0	1	0	11.03916905	0	0	0	0	-4097.757009	87.85101377
48453000306	6	1100	6	2012	Jun-12	3.309	13	0	13	2	49674.98467	0.782	64211	0.0332	18311.85977	0	0	0	1	2.63905733	9.815358812	2.63905733	1.098612289	0	0	0.018493621	83.9291814
48453000307	6	1101	6	2012	Jun-12	3.309	3	0	5	4	20741.47489	0.796	60942	0.0122	39586.87599	0	0	0	1	1.386294361	10.58627819	1.791759469	1.609437912	0	0	-2078.918983	164.8123034
48453000401	6	1102	6	2012	Jun-12	3.309	10	0	7	2	2781.893757	0.754	39469	0.0503	40654.54565	0	0	0	1	2.397895273	10.61289053	2.079441542	1.098612289	0	0	-7661.489863	-428.4315585
48453000402	6	1103	6	2012	Jun-12	3.309	11	0	8	4	14388.27652	0.741	37692	0.0794	48571.54036	0	0	0	1	2.48490665	10.79081364	2.197224577	1.609437912	0	0	-2064.440124	52.44993762
48453000500	6	1104	6	2012	Jun-12	3.309	1	0	1	2	6838.544889	0.737	32472	0.0785	113230.9059	0	0	0	1	0.693147181	11.63719326	0.693147181	1.098612289	0	0	-3326.294896	-35.89508962
48453000601	6	1105	6	2012	Jun-12	3.309	1	0	0	1	373.9563635	0.294	6458	0.038	239246.1909	0	0	0	1	0.693147181	12.38525257	0	0.693147181	0	0	-5070.746712	-1027.504943
48453000603	6	1106	6	2012	Jun-12	3.309	5	0	3	5	8015.332302	0.397	6832	0.0691	272850.8866	0	0	0	1	1.791759469	12.51668439	1.386294361	1.791759469	0	0	-3703.542443	-175.5685268
48453000604	6	1107	6	2012	Jun-12	3.309	3	0	1	3	3999.500937	0.408	9413	0.2178	224653.8852	0	0	0	1	1.386294361	12.32232066	0.693147181	1.386294361	0	0	-3220.417556	-205.4308072
48453000700	6	1108	6	2012	Jun-12	3.309	13	0	5	3	34214.76655	0.689	39018	0.0853	21498.51353	0	0	0	1	2.63905733	9.975785587	1.791759469	1.386294361	0	0	-11613.0346	23.90273089
48453000801	6	1109	6	2012	Jun-12	3.309	0	0	0	3	17404.5267	0.572	40536	0.0744	32301.42279	0	0	0	1	0	10.38289752	0	1.386294361	0	0	-1058.583638	91.79393658
48453000802	6	1110	6	2012	Jun-12	3.309	5	0	2	2	26588.80607	0.714	23023	0.1959	56613.90259	0	0	0	1	1.791759469	10.94402753	1.098612289	1.098612289	0	0	-1946.937855	244.072342
48453000803	6	1111	6	2012	Jun-12	3.309	11	1	10	3	10470.45021	0.712	50114	0.0805	41841.83812	0	0	0	1	2.48490665	10.64167593	2.397895273	1.386294361	0.693147181	0	-1939.289621	35.82332444
48453000804	6	1112	6	2012	Jun-12	3.309	7	0	4	4	21350.15626	0.666	31492	0.1105	61249.31068	0	0	0	1	2.079441542	11.0227242	1.609437912	1.609437912	0	0	-1452.208851	169.1040362
48453000901	6	1113	6	2012	Jun-12	3.309	8	0	3	1	8338.241302	0.686	40556	0.045	63563.27297	0	0	0	1	2.197224577	11.05980685	1.386294361	0.693147181	0	0	-385.3272462	-12.31291152
48453000902	6	1114	6	2012	Jun-12	3.309	14	1	13	8	51343.54036	0.639	33634	0.0584	49028.71333	0	0	0	1	2.708050201	10.80018179	2.63905733	2.197224577	0.693147181	0	-13086.45892	236.7946863
48453001000	6	1115	6	2012	Jun-12	3.309	7	0	7	6	11599.00209	0.629	29286	0.0524	42946.80066	0	0	0	1	2.079441542	10.66774072	2.079441542	1.945910149	0	0	-2507.408524	-22.29146839
48453001100	6	1116	6	2012	Jun-12	3.309	44	0	23	51	41986.9916	0.679	91774	0.0518	44685.69949	0	0	0	1	3.80666249	10.70743119	3.17805383	3.951243719	0	0	-32340.72128	-674.9010125
48453001200	6	1117	6	2012	Jun-12	3.309	14	0	10	30	31037.92624	0.835	62338	0.0255	47115.60415	0	0	0	1	2.708050201	10.76038075	2.397895273	3.433987204	0	0	-6226.092449	-16.88219663
48453001303	6	1118	6	2012	Jun-12	3.309	10	0	7	6	18420.19184	0.842	82560	0.0162	40004.22987	0	0	0	1	2.397895273	10.59676547	2.079441542	1.945910149	0	0	0.027396081	-91.13610243
48453001304	6	1119	6	2012	Jun-12	3.309	7	0	0	3	11944.01502	0.826	57083	0	56221.09837	0	0	0	1	2.079441542	10.93706517	0	1.386294361	0	0	-3198.541991	21.13163567
48453001305	6	1120	6	2012	Jun-12	3.309	20	0	16	15	20955.7297	0.78	63883	0.0407	49561.39267	0	0	0	1	3.044522438	10.81098761	2.833213344	2.772588722	0	0	-12362.01132	-150.2935354
48453001307	6	1121	6	2012	Jun-12	3.309	6	0	3	2	18890.34789	0.791	38198	0.0575	55380.38114	0	0	0	1	1.945910149	10.92199874	1.386294361	1.098612289	0	0	-1141.206236	88.05572011
48453001308	6	1122	6	2012	Jun-12	3.309	8	0	11	8	29938.79336	0.787	45242	0.111	59593.14217	0	0	0	1	2.197224577	10.99531256	2.48490665	2.197224577	0	0	-3658.413432	180.0728151
48453001401	6	1123	6	2012	Jun-12	3.309	2	0	2	0	13292.35848	0.786	68458	0.0195	59458.88963	0	0	0	1	1.098612289	10.99305724	1.098612289	0	0	0	-835.5575941	-5.005023413
48453001402	6	1124	6	2012	Jun-12	3.309	1	0	0	8	6333.6041	0.84	56016	0.0272	56611.8615	0	0	0	1	0.693147181	10.94399147	0	2.197224577	0	0	-2642.616998	11.9635012
48453001403	6	1125	6	2012	Jun-12	3.309	16	0	10	2	2971.613176	0.867	39496	0.0926	46027.44158	0	0	0	1	2.833213344	10.73701478	2.397895273	1.098612289	0	0	-2359.431321	-28.57919166
48453001501	6	1126	6	2012	Jun-12	3.309	1	0	0	1	15038.12227	0.714	66295	0.0022	37764.81714	0	0	0	1	0.693147181	10.53915966	0	0.693147181	0	0	-4911.339045	-63.32709698
48453001503	6	1127	6	2012	Jun-12	3.309	11	1	9	8	60154.36014	0.813	45398	0.1196	30817.8923	0	0	0	1	2.48490665	10.33588317	2.302585093	2.197224577	0.693147181	0	-11836.62746	327.9189183
48453001504	6	1128	6	2012	Jun-12	3.309	5	0	9	1	26097.67022	0.75	64110	0.0705	51054.84222	0	0	0	1	1.791759469	10.84067526	2.302585093	0.693147181	0	0	0.000617022	64.82951687
48453001505	6	1129	6	2012	Jun-12	3.309	6	0	5	2	9806.012993	0.784	49239	0.0669	57523.14035	0	0	0	1	1.945910149	10.95995997	1.791759469	1.098612289	0	0	-5446.017458	-24.78299563
48453001602	6	1130	6	2012	Jun-12	3.309	4	0	6	3	9902.080772	0.707	51778	0.0221	30117.54395	0	0	0	1	1.609437912	10.31289634	1.945910149	1.386294361	0	0	-3752.712612	3.411898634
48453001603	6	1131	6	2012	Jun-12	3.309	6	0	10	2	3044.197974	0.741	121622	0.0087	50082.46508	0	0	0	1	1.945910149	10.82144619	2.397895273	1.098612289	0	0	-3090.605991	-48.52263607
48453001604	6	1132	6	2012	Jun-12	3.309	0	0	0	0	2768.180588	0.606	135750	0	32219.79538	0	0	0	1	0	10.38036734	0	0	0	0	-2174.395528	-48.30629381
48453001605	6	1133	6	2012	Jun-12	3.309	3	0	3	3	726.6451451	0.77	80393	0.0136	54192.55165	0	0	0	1	1.386294361	10.90031721	1.386294361	1.386294361	0	0	-2179.604669	-126.0234879
48453001606	6	1134	6	2012	Jun-12	3.309	2	0	0	0	8493.227256	0.134	77265	0	23837.50938	0	0	1	1	1.098612289	10.07905759	0	0	0	0	-799.5431558	90.45324308
48453001705	6	1135	6	2012	Jun-12	3.309	8	0	3	1	13548.73592	0.63	104375	0.0052	23218.3093	0	0	0	1	2.197224577	10.05273951	1.386294361	0.693147181	0	0	-3769.559167	71.036604
48453001706	6	1136	6	2012	Jun-12	3.309	6	0	8	3	14225.71696	0.726	63534	0.003	37786.33238	0	0	0	1	1.945910149	10.5397292	2.197224577	1.386294361	0	0	-1082.971164	66.55152071
48453001707	6	1137	6	2012	Jun-12	3.309	4	0	2	8	17216.96246	0.671	70889	0.0208	47002.49477	0	0	0	1	1.609437912	10.75797723	1.098612289	2.197224577	0	0	-1205.157378	-6.411822707
48453001712	6	1138	6	2012	Jun-12	3.309	6	0	3	1	39350.29763	0.664	46091	0.0685	46929.17996	0	0	0	1	1.945910149	10.75641624	1.386294361	0.693147181	0	0	-6623.363027	253.2564864
48453001713	6	1139	6	2012	Jun-12	3.309	4	0	5	0	21984.36733	0.72	50643	0.0082	41113.8714	0	0	0	1	1.609437912	10.62412517	1.791759469	0	0	0	-2418.614578	117.3820902
48453001714	6	1140	6	2012	Jun-12	3.309	4	0	1	1	80075.22508	0.736	79223	0.0237	18648.87884	0	0	0	1	1.609437912	9.833594929	0.693147181	0.693147181	0	0	0.035382158	462.3992543
48453001716	6	1141	6	2012	Jun-12	3.309	3	0	0	0	8581.253734	0.738	111950	0.0087	6386.01118	0	0	0	1	1.386294361	8.762021704	0	0	0	0	-2042.711372	-52.34342788
48453001718	6	1142	6	2012	Jun-12	3.309	7	0	2	2	32348.77796	0.69	74386	0.0224	43081.91282	0	0	0	1	2.079441542	10.67088174	1.098612289	1.098612289	0	0	-5843.962646	225.3204101
48453001719	6	1143	6	2012	Jun-12	3.309	3	0	4	0	16186.57249	0.641	136992	0	20252.15947	0	0	0	1	1.386294361	9.916066084	1.609437912	0	0	0	-2474.736097	142.6807276
48453001722	6	1144	6	2012	Jun-12	3.309	9	0	2	3	49531.81791	0.894	49609	0.0401	40314.35033	0	0	0	1	2.302585093	10.60448758	1.098612289	1.386294361	0	0	-12994.64857	324.3064034
48453001728	6	1145	6	2012	Jun-12	3.309	6	0	3	1	23450.85029	0.786	67426	0	52784.87366	0	0	0	1	1.945910149	10.87399889	1.386294361	0.693147181	0	0	-5183.694983	109.2445974
48453001729	6	1146	6	2012	Jun-12	3.309	7	0	4	0	13421.22235	0.814	70222	0.0045	41894.60253	0	0	0	1	2.079441542	10.64293615	1.609437912	0	0	0	-3568.721468	53.87691907
48453001733	6	1147	6	2012	Jun-12	3.309	3	0	1	0	3411.200891	0.688	118656	0.0191	4417.900463	0	0	0	1	1.386294361	8.39364618	0.693147181	0	0	0	-1945.835116	-33.47152087
48453001737	6	1148	6	2012	Jun-12	3.309	8	1	5	1	18046.53439	0.779	111003	0	33794.8816	0	0	0	1	2.197224577	10.42809423	1.791759469	0.693147181	0.693147181	0	-8110.831179	-81.15054075
48453001738	6	1149	6	2012	Jun-12	3.309	2	0	3	0	13790.78713	0.707	98591	0.0047	37818.99496	0	0	0	1	1.098612289	10.54059321	1.386294361	0	0	0	-7867.979846	-89.35873062
48453001740	6	1150	6	2012	Jun-12	3.309	6	0	2	1	14611.25305	0.728	76906	0.0033	25673.93709	0	0	0	1	1.945910149	10.15327058	1.098612289	0.693147181	0	0	-1032.403161	5.501956992
48453001741	6	1151	6	2012	Jun-12	3.309	3	0	0	0	15502.7909	0.599	83342	0	5279.519749	0	0	0	1	1.386294361	8.571779809	0	0	0	0	-4674.067171	133.6839392
48453001742	6	1152	6	2012	Jun-12	3.309	8	0	3	0	32491.1287	0.777	73068	0.0109	7662.945863	0	0	0	1	2.197224577	8.944282256	1.386294361	0	0	0	-4274.572708	182.1293867
48453001745	6	1153	6	2012	Jun-12	3.309	3	0	3	0	16641.60982	0.693	89427	0.0202	20780.01691	0	0	0	1	1.386294361	9.9417952	1.386294361	0	0	0	-1800.694093	119.761181
48453001746	6	1154	6	2012	Jun-12	3.309	1	0	1	1	26740.54585	0.808	60953	0.0266	44881.82152	0	0	0	1	0.693147181	10.71181041	0.693147181	0.693147181	0	0	-4679.038898	213.5858994
48453001747	6	1155	6	2012	Jun-12	3.309	2	0	3	2	27983.30466	0.729	57361	0.0407	62527.7956	0	0	0	1	1.098612289	11.04338246	1.386294361	1.098612289	0	0	-7495.758416	176.1617326
48453001748	6	1156	6	2012	Jun-12	3.309	5	0	2	0	27702.42674	0.769	78783	0	28875.45384	0	0	0	1	1.791759469	10.2707818	1.098612289	0	0	0	0.01019563	123.9862854
48453001749	6	1157	6	2012	Jun-12	3.309	1	0	0	0	34244.66457	0.744	54531	0.0131	36873.41319	0	0	0	1	0.693147181	10.51527318	0	0	0	0	-6529.970935	185.4318053
48453001750	6	1158	6	2012	Jun-12	3.309	22	0	11	3	94383.96702	0.82	60395	0.0045	22723.73107	0	0	0	1	3.135494216	10.03120908	2.48490665	1.386294361	0	0	0.017530481	353.3706677
48453001751	6	1159	6	2012	Jun-12	3.309	0	0	0	0	9199.501902	0.591	106919	0	35441.35991	0	0	0	1	0	10.47566299	0	0	0	0	-2054.30687	47.02808134
48453001752	6	1160	6	2012	Jun-12	3.309	6	0	7	2	15142.60701	0.757	31126	0.0624	113762.8069	0	0	0	1	1.945910149	11.64187971	2.079441542	1.098612289	0	0	-2369.258119	87.02229931
48453001753	6	1161	6	2012	Jun-12	3.309	4	0	4	6	86308.29315	0.886	59022	0.0267	13480.69039	0	0	0	1	1.609437912	9.509087776	1.609437912	1.945910149	0	0	0.057567123	387.1441902
48453001754	6	1162	6	2012	Jun-12	3.309	7	0	4	4	28801.08393	0.693	59464	0.0069	39130.64347	0	0	0	1	2.079441542	10.57468671	1.609437912	1.609437912	0	0	-5023.136597	107.0104542
48453001755	6	1163	6	2012	Jun-12	3.309	2	0	3	0	4288.094946	0.705	163451	0	21884.94466	0	0	0	1	1.098612289	9.993599913	1.386294361	0	0	0	-1687.538726	-75.17511652
48453001756	6	1164	6	2012	Jun-12	3.309	1	0	0	1	18968.67249	0.794	78011	0.0046	52694.06164	0	0	0	1	0.693147181	10.87227702	0	0.693147181	0	0	-3316.21795	155.682895
48453001757	6	1165	6	2012	Jun-12	3.309	0	0	0	0	4699.913349	0.625	106042	0.0095	23618.2672	0	0	0	1	0	10.06981806	0	0	0	0	-919.3397618	13.8290015
48453001760	6	1166	6	2012	Jun-12	3.309	6	0	3	0	24579.18243	0.74	125997	0.0015	12254.15233	0	0	0	1	1.945910149	9.413701726	1.386294361	0	0	0	-8912.670041	-42.90361528
48453001761	6	1167	6	2012	Jun-12	3.309	5	0	7	0	4949.296692	0.72	126476	0.0112	6400.571583	0	0	0	1	1.791759469	8.764298799	2.079441542	0	0	0	-5099.128921	-52.99093256
48453001764	6	1168	6	2012	Jun-12	3.309	1	0	0	0	6293.474116	0.67	85721	0.0108	1311.805453	0	0	0	1	0.693147181	7.179921693	0	0	0	0	-4623.36416	-99.59983175
48453001765	6	1169	6	2012	Jun-12	3.309	15	0	8	0	23911.94073	0.736	105033	0.0165	4518.817701	0	0	0	1	2.772588722	8.41622694	2.197224577	0	0	0	0.060637711	-256.9804
48453001766	6	1170	6	2012	Jun-12	3.309	1	0	2	0	12012.05232	0.639	52708	0.013	723.1368291	0	0	0	1	0.693147181	6.584980365	1.098612289	0	0	0	-4365.517654	-26.57294583
48453001768	6	1171	6	2012	Jun-12	3.309	7	0	4	0	11322.72713	0.714	97197	0.001	717.327251	0	0	0	1	2.079441542	6.576925247	1.609437912	0	0	0	-7325.477302	-134.2936519
48453001769	6	1172	6	2012	Jun-12	3.309	5	0	3	1	13657.23226	0.717	76132	0	16370.56148	0	0	0	1	1.791759469	9.703301052	1.386294361	0.693147181	0	0	-3847.486192	17.18424317
48453001770	6	1173	6	2012	Jun-12	3.309	1	0	1	0	11219.10469	0.705	134792	0	23982.16495	0	0	0	1	0.693147181	10.0851074	0.693147181	0	0	0	-6311.117853	-28.33581345
48453001771	6	1174	6	2012	Jun-12	3.309	3	0	0	0	1258.563842	0.584	100655	0	14636.3133	0	0	0	1	1.386294361	9.591329253	0	0	0	0	-3623.420187	-105.0122479
48453001772	6	1175	6	2012	Jun-12	3.309	2	0	2	0	8860.067084	0.811	68333	0	11464.35028	0	0	0	1	1.098612289	9.347084747	1.098612289	0	0	0	-3308.131374	17.52788961
48453001773	6	1176	6	2012	Jun-12	3.309	11	0	2	0	18211.81658	0.595	125577	0	10741.04832	0	0	0	1	2.48490665	9.281921069	1.098612289	0	0	0	-3098.839613	-96.57110333
48453001774	6	1177	6	2012	Jun-12	3.309	3	0	2	0	22966.77429	0.736	98606	0.0078	46624.7404	0	0	0	1	1.386294361	10.74990804	1.098612289	0	0	0	0.039378354	50.08629518
48453001775	6	1178	6	2012	Jun-12	3.309	1	0	1	0	2091.81417	0.672	111250	0	7186.418086	0	0	0	1	0.693147181	8.880087288	0.693147181	0	0	0	-2324.951219	-118.2881305
48453001776	6	1179	6	2012	Jun-12	3.309	5	0	3	0	10154.58716	0.866	79125	0	34065.92498	0	0	0	1	1.791759469	10.43608225	1.386294361	0	0	0	-3506.229474	30.72436648
48453001777	6	1180	6	2012	Jun-12	3.309	0	0	0	0	16274.74639	0.798	67321	0	57364.14707	0	0	0	1	0	10.9571922	0	0	0	0	-3660.205702	96.37159525
48453001778	6	1181	6	2012	Jun-12	3.309	4	0	1	0	12130.09165	0.588	81607	0.0316	10998.85404	0	0	0	1	1.609437912	9.305637283	0.693147181	0	0	0	-7635.659078	-62.03067291
48453001779	6	1182	6	2012	Jun-12	3.309	2	0	2	0	5855.306198	0.63	74146	0	7040.273501	0	0	0	1	1.098612289	8.859544328	1.098612289	0	0	0	-2823.232492	-69.07379831
48453001780	6	1183	6	2012	Jun-12	3.309	2	0	5	0	1044.163062	0.594	60714	0.0109	1865.6205	0	0	0	1	1.098612289	7.531884856	1.791759469	0	0	0	-3402.198597	-104.9238149
48453001781	6	1184	6	2012	Jun-12	3.309	0	0	0	0	4323.758788	0.625	93324	0	26892.13754	0	0	0	1	0	10.19962642	0	0	0	0	-2275.059254	8.976267057
48453001782	6	1185	6	2012	Jun-12	3.309	0	0	0	0	3538.786617	0.686	113333	0	43165.46245	0	0	0	1	0	10.67281914	0	0	0	0	-1061.109744	-66.59351501
48453001783	6	1186	6	2012	Jun-12	3.309	4	1	1	0	13125.39969	0.673	105250	0.0083	10345.46124	0	0	0	1	1.609437912	9.244399831	0.693147181	0	0.693147181	0	-1648.591751	79.20640399
48453001784	6	1187	6	2012	Jun-12	3.309	3	0	2	0	13578.65049	0.679	153056	0.0156	8393.931209	0	0	0	1	1.386294361	9.035383375	1.098612289	0	0	0	-2297.645377	-77.71284235
48453001785	6	1188	6	2012	Jun-12	3.309	3	0	2	1	40479.01868	0.893	54116	0.0297	30996.38854	0	0	0	1	1.386294361	10.34165824	1.098612289	0.693147181	0	0	0.030336526	243.6969695
48453001786	6	1189	6	2012	Jun-12	3.309	0	0	0	0	6291.630983	0.809	56141	0.0196	64329.50595	0	0	0	1	0	11.07178923	0	0	0	0	-2942.301738	-60.57097
48453001804	6	1190	6	2012	Jun-12	3.309	5	0	1	10	45701.20942	0.765	33223	0.0233	75898.20798	0	0	0	1	1.791759469	11.23716153	0.693147181	2.397895273	0	0	-7559.460971	384.2962531
48453001805	6	1191	6	2012	Jun-12	3.309	4	0	7	6	48319.77921	0.812	33295	0.0619	85976.04611	0	0	0	1	1.609437912	11.36183563	2.079441542	1.945910149	0	0	-3744.248475	413.3195464
48453001806	6	1192	6	2012	Jun-12	3.309	8	0	1	11	55264.42778	0.729	26936	0.0614	89421.69102	0	0	0	1	2.197224577	11.40112974	0.693147181	2.48490665	0	0	0.016826638	461.2651304
48453001811	6	1193	6	2012	Jun-12	3.309	3	0	4	1	36425.52315	0.783	34112	0.0223	63279.15164	0	0	0	1	1.386294361	11.055327	1.609437912	0.693147181	0	0	-2937.065854	359.764756
48453001812	6	1194	6	2012	Jun-12	3.309	19	1	14	3	68800.02218	0.718	26244	0.0926	88339.01938	0	0	0	1	2.995732274	11.3889485	2.708050201	1.386294361	0.693147181	0	-7485.558394	629.446488
48453001813	6	1195	6	2012	Jun-12	3.309	16	0	12	2	91079.89635	0.768	32774	0.0524	51040.68363	0	0	0	1	2.833213344	10.8403979	2.564949357	1.098612289	0	0	-8590.549665	853.4333502
48453001817	6	1196	6	2012	Jun-12	3.309	11	0	10	3	41511.73553	0.77	46623	0.0714	40700.59066	0	0	0	1	2.48490665	10.61402245	2.397895273	1.386294361	0	0	-8530.616461	190.248398
48453001818	6	1197	6	2012	Jun-12	3.309	12	0	10	5	73327.20561	0.733	50108	0.0218	60052.43376	0	0	0	1	2.564949357	11.00299001	2.397895273	1.791759469	0	0	0.011010339	528.888089
48453001819	6	1198	6	2012	Jun-12	3.309	8	0	5	5	66308.18926	0.766	29093	0.095	153364.508	0	0	0	1	2.197224577	11.94057929	1.791759469	1.791759469	0	0	-3328.608056	674.043983
48453001820	6	1199	6	2012	Jun-12	3.309	3	0	1	3	60826.12212	0.814	31971	0.0972	104766.9283	0	0	0	1	1.386294361	11.55950298	0.693147181	1.386294361	0	0	0.008845956	500.4908799
48453001821	6	1200	6	2012	Jun-12	3.309	1	0	0	0	46614.80724	0.756	44481	0.0268	59307.62683	0	0	0	1	0.693147181	10.99051005	0	0	0	0	-4533.53008	418.824612
48453001822	6	1201	6	2012	Jun-12	3.309	3	0	2	6	52099.88884	0.774	32002	0.1001	114415.986	0	0	0	1	1.386294361	11.64760483	1.098612289	1.945910149	0	0	0.029245895	398.3916654
48453001823	6	1202	6	2012	Jun-12	3.309	4	0	2	8	83364.62537	0.745	29967	0.0644	75875.35082	0	0	0	1	1.609437912	11.23686033	1.098612289	2.197224577	0	0	-6122.393869	767.0765458
48453001824	6	1203	6	2012	Jun-12	3.309	1	0	0	0	8170.229666	0.766	51548	0.0039	35571.77485	0	0	0	1	0.693147181	10.47933587	0	0	0	0	-318.0285182	44.71734239
48453001826	6	1204	6	2012	Jun-12	3.309	10	0	9	3	15592.17459	0.813	60231	0.0217	18208.40437	0	0	0	1	2.397895273	9.809693463	2.302585093	1.386294361	0	0	-3163.118532	26.75839582
48453001828	6	1205	6	2012	Jun-12	3.309	1	0	1	1	10639.87206	0.815	94722	0.0128	43916.0422	0	0	0	1	0.693147181	10.69005773	0.693147181	0.693147181	0	0	-4213.763564	57.07209805
48453001829	6	1206	6	2012	Jun-12	3.309	1	0	0	0	9221.325887	0.899	54308	0.023	44416.57413	0	0	0	1	0.693147181	10.70139048	0	0	0	0	-2270.538181	42.77314067
48453001832	6	1207	6	2012	Jun-12	3.309	2	0	4	0	13558.49896	0.747	44184	0.012	55798.37058	0	0	0	1	1.098612289	10.92951787	1.609437912	0	0	0	-914.0290699	112.2245561
48453001833	6	1208	6	2012	Jun-12	3.309	12	0	5	6	71371.93052	0.703	49390	0.0127	68584.54325	0	0	0	1	2.564949357	11.13583705	1.791759469	1.945910149	0	0	0.03096187	630.532105
48453001834	6	1209	6	2012	Jun-12	3.309	3	0	1	1	61747.26698	0.827	55649	0.0139	14498.40371	0	0	0	1	1.386294361	9.581862804	0.693147181	0.693147181	0	0	-11174.96826	399.1590866
48453001835	6	1210	6	2012	Jun-12	3.309	6	0	3	2	28541.39307	0.74	45918	0	56327.11288	0	0	0	1	1.945910149	10.93894903	1.386294361	1.098612289	0	0	-2737.142201	242.299482
48453001839	6	1211	6	2012	Jun-12	3.309	11	0	9	4	95301.98401	0.802	58655	0.0099	21385.45963	0	0	0	1	2.48490665	9.970513273	2.302585093	1.609437912	0	0	-12703.76614	668.8968914
48453001840	6	1212	6	2012	Jun-12	3.309	10	0	6	1	68088.27003	0.772	53161	0.023	27159.00618	0	0	0	1	2.397895273	10.20950081	1.945910149	0.693147181	0	0	-9098.749823	463.2500231
48453001841	6	1213	6	2012	Jun-12	3.309	5	0	1	0	87384.92067	0.77	72365	0.0078	47969.95887	0	0	0	1	1.791759469	10.77835108	0.693147181	0	0	0	0.016580121	557.6952068
48453001842	6	1214	6	2012	Jun-12	3.309	7	0	7	1	32115.42442	0.776	58382	0.0087	7162.09061	0	0	0	1	2.079441542	8.876696816	2.079441542	0.693147181	0	0	-4718.192024	69.61173336
48453001843	6	1215	6	2012	Jun-12	3.309	1	0	2	0	14559.79535	0.814	78929	0.0165	57569.28249	0	0	0	1	0.693147181	10.96076178	1.098612289	0	0	0	-2985.989604	142.1899665
48453001844	6	1216	6	2012	Jun-12	3.309	0	0	0	0	12262.22319	0.755	45441	0.0271	99730.55491	0	0	0	1	0	11.5102374	0	0	0	0	-2206.510996	70.99391746
48453001845	6	1217	6	2012	Jun-12	3.309	4	0	1	1	22181.6152	0.763	62625	0.0288	33764.25598	0	0	0	1	1.609437912	10.42718762	0.693147181	0.693147181	0	0	-2610.642277	149.3674994
48453001846	6	1218	6	2012	Jun-12	3.309	2	0	0	0	1007.557988	0.717	94205	0	11619.4826	0	0	0	1	1.098612289	9.360524561	0	0	0	0	-1493.467277	-46.77889208
48453001847	6	1219	6	2012	Jun-12	3.309	4	0	3	0	25888.41694	0.765	76635	0.028	64769.16447	0	0	0	1	1.609437912	11.07860035	1.386294361	0	0	0	-5120.455088	171.7198118
48453001848	6	1220	6	2012	Jun-12	3.309	4	0	3	4	82181.40153	0.766	51201	0.0081	39627.54805	0	0	0	1	1.609437912	10.58730505	1.386294361	1.609437912	0	0	-9602.037974	692.8068108
48453001849	6	1221	6	2012	Jun-12	3.309	17	0	15	6	115933.6907	0.906	53986	0.0361	20990.04425	0	0	0	1	2.890371758	9.951851161	2.772588722	1.945910149	0	0	0.071215634	252.3389684
48453001850	6	1222	6	2012	Jun-12	3.309	5	1	3	0	48703.19805	0.854	39048	0.0083	69898.58464	0	0	0	1	1.791759469	11.15481499	1.386294361	0	0.693147181	0	-10106.43654	398.3510016
48453001851	6	1223	6	2012	Jun-12	3.309	3	1	0	0	58189.33454	0.739	53299	0.013	33067.17414	0	0	0	1	1.386294361	10.40632659	0	0	0.693147181	0	-10049.00944	372.4531345
48453001853	6	1224	6	2012	Jun-12	3.309	0	0	0	0	7413.378363	0.85	84028	0	53879.39666	0	0	0	1	0	10.89452199	0	0	0	0	-2979.143976	33.34176474
48453001854	6	1225	6	2012	Jun-12	3.309	3	0	0	0	19808.01851	0.73	51694	0	947.880152	0	0	0	1	1.386294361	6.855282502	0	0	0	0	-1170.198181	100.9276412
48453001855	6	1226	6	2012	Jun-12	3.309	12	0	5	0	102297.615	0.737	73557	0.0199	20880.95205	0	0	0	1	2.564949357	9.946640527	1.791759469	0	0	0	0.072262151	339.6394961
48453001856	6	1227	6	2012	Jun-12	3.309	9	0	0	0	32649.72474	0.689	75066	0.0079	2665.722703	0	0	0	1	2.302585093	7.888605545	0	0	0	0	-3925.962897	170.4454609
48453001857	6	1228	6	2012	Jun-12	3.309	7	0	5	0	61086.00015	0.786	64763	0	21100.28513	0	0	0	1	2.079441542	9.957089224	1.791759469	0	0	0	-12936.17748	369.7192275
48453001858	6	1229	6	2012	Jun-12	3.309	10	0	3	0	88302.31835	0.768	97938	0.0053	13745.70083	0	0	0	1	2.397895273	9.528554135	1.386294361	0	0	0	0.023615833	307.4948886
48453001859	6	1230	6	2012	Jun-12	3.309	0	0	0	0	5576.3708	0.8	92344	0	590.9736438	0	0	0	1	0	6.383462113	0	0	0	0	-588.195659	0.495506721
48453001860	6	1231	6	2012	Jun-12	3.309	3	0	2	0	29931.05414	0.808	47862	0.0631	57060.48775	0	0	0	1	1.386294361	10.9518847	1.098612289	0	0	0	-4104.116618	252.9116855
48453001861	6	1232	6	2012	Jun-12	3.309	1	0	0	0	22866.90448	0.801	74292	0.03	75388.13081	0	0	0	1	0.693147181	11.23041839	0	0	0	0	-3355.402413	199.8576598
48453001862	6	1233	6	2012	Jun-12	3.309	5	0	2	0	16547.1392	0.75	84947	0	38541.88634	0	0	0	1	1.791759469	10.55952683	1.098612289	0	0	0	-1228.814081	-22.4261874
48453001863	6	1234	6	2012	Jun-12	3.309	0	0	0	2	26676.0197	0.767	30596	0.0473	73452.25907	0	0	0	1	0	11.20440455	0	1.098612289	0	0	-4561.717057	167.2370405
48453001864	6	1235	6	2012	Jun-12	3.309	2	0	2	0	17362.20168	0.794	46135	0	15997.00697	0	0	0	1	1.098612289	9.680219429	1.098612289	0	0	0	-4373.960727	82.28251762
48453001901	6	1236	6	2012	Jun-12	3.309	6	0	2	2	18210.04354	0.818	66581	0.0272	36981.01983	0	0	0	1	1.945910149	10.51818712	1.098612289	1.098612289	0	0	-5285.194151	66.45656028
48453001908	6	1237	6	2012	Jun-12	3.309	7	0	3	2	27016.57121	0.612	77862	0.0082	7105.317746	0	0	0	1	2.079441542	8.868739491	1.386294361	1.098612289	0	0	-6444.07396	122.2732712
48453001910	6	1238	6	2012	Jun-12	3.309	20	0	7	7	36193.50077	0.638	103750	0.0029	17139.24927	0	0	0	1	3.044522438	9.749184735	2.079441542	2.079441542	0	0	-3003.092385	165.5463948
48453001911	6	1239	6	2012	Jun-12	3.309	1	0	0	4	17573.78227	0.9	55526	0.0205	25026.39279	0	0	0	1	0.693147181	10.12772622	0	1.609437912	0	0	-64.92861516	64.34051119
48453001912	6	1240	6	2012	Jun-12	3.309	2	0	0	0	18388.5859	0.571	144563	0	7216.918042	0	0	0	1	1.098612289	8.88432183	0	0	0	0	0.02630899	43.05914908
48453001913	6	1241	6	2012	Jun-12	3.309	6	0	6	0	7067.078499	0.612	209479	0	10868.69149	0	0	0	1	1.945910149	9.293733598	1.945910149	0	0	0	-2351.230002	51.91430121
48453001914	6	1242	6	2012	Jun-12	3.309	0	0	0	0	1073.331409	0.757	85792	0.0104	12499.82848	0	0	0	1	0	9.433550199	0	0	0	0	-2807.409443	-71.38842654
48453001915	6	1243	6	2012	Jun-12	3.309	6	0	4	2	10686.04322	0.591	52356	0.0203	9232.909979	0	0	0	1	1.945910149	9.130637854	1.609437912	1.098612289	0	0	-4257.236191	-149.6632635
48453001916	6	1244	6	2012	Jun-12	3.309	4	0	5	0	13083.73861	0.579	180987	0	6936.637361	0	0	0	1	1.609437912	8.844716558	1.791759469	0	0	0	-1421.418106	20.84485694
48453001917	6	1245	6	2012	Jun-12	3.309	2	0	1	0	9669.457364	0.703	156149	0	15845.69096	0	0	0	1	1.098612289	9.670715985	0.693147181	0	0	0	-3064.252467	9.540118545
48453001918	6	1246	6	2012	Jun-12	3.309	10	0	5	0	10723.64732	0.534	148654	0	7614.209898	0	0	0	1	2.397895273	8.937902829	1.791759469	0	0	0	-826.0318705	-95.61188857
48453001919	6	1247	6	2012	Jun-12	3.309	0	0	0	0	12871.76327	0.611	148333	0.0137	24244.50271	0	0	0	1	0	10.09598642	0	0	0	0	-4952.015885	52.7504401
48453002002	6	1248	6	2012	Jun-12	3.309	2	0	3	1	2497.72513	0.826	68750	0.0238	49867.22293	0	0	0	1	1.098612289	10.81713926	1.386294361	0.693147181	0	0	-2154.262097	-79.00329265
48453002003	6	1249	6	2012	Jun-12	3.309	5	0	1	2	38809.35358	0.689	43887	0.055	50903.88149	0	0	0	1	1.791759469	10.8377141	0.693147181	1.098612289	0	0	-6270.432444	303.8628366
48453002004	6	1250	6	2012	Jun-12	3.309	6	1	3	0	28608.47372	0.826	30264	0.1254	64506.20116	0	0	0	1	1.945910149	11.07453214	1.386294361	0	0.693147181	0	-5892.887625	163.1276102
48453002005	6	1251	6	2012	Jun-12	3.309	4	0	2	1	24100.84995	0.824	39583	0.1079	80867.06585	0	0	0	1	1.609437912	11.30057429	1.098612289	0.693147181	0	0	-3232.788697	166.9024114
48453002104	6	1252	6	2012	Jun-12	3.309	1	0	1	1	33193.96339	0.73	57500	0.0697	70467.00703	0	0	0	1	0.693147181	11.16291408	0.693147181	0.693147181	0	0	-1410.994069	323.1329956
48453002105	6	1253	6	2012	Jun-12	3.309	16	1	14	3	89909.52884	0.734	26639	0.1058	77052.25706	0	0	0	1	2.833213344	11.25225211	2.708050201	1.386294361	0.693147181	0	-6778.489013	776.064851
48453002106	6	1254	6	2012	Jun-12	3.309	0	0	0	3	25563.6191	0.658	55590	0.017	57342.46885	0	0	0	1	0	10.95681423	0	1.386294361	0	0	-1197.16699	233.3265998
48453002107	6	1255	6	2012	Jun-12	3.309	3	0	1	2	29517.28709	0.59	40759	0.0096	39781.90561	0	0	0	1	1.386294361	10.59119259	0.693147181	1.098612289	0	0	-1827.123639	278.9323666
48453002108	6	1256	6	2012	Jun-12	3.309	8	0	10	1	53722.66267	0.622	29770	0.0656	36283.93838	0	0	0	1	2.197224577	10.49915801	2.397895273	0.693147181	0	0	-4325.020362	562.2690827
48453002109	6	1257	6	2012	Jun-12	3.309	3	0	2	3	32104.96127	0.598	34421	0.0808	33920.37822	0	0	0	1	1.386294361	10.43180072	1.098612289	1.386294361	0	0	-4586.771545	281.8976121
48453002110	6	1258	6	2012	Jun-12	3.309	2	0	4	0	28936.48674	0.558	31589	0.1161	34904.09269	0	0	0	1	1.098612289	10.46038802	1.609437912	0	0	0	-2668.719425	260.6388048
48453002111	6	1259	6	2012	Jun-12	3.309	8	0	3	1	29790.73509	0.613	32978	0.0778	17326.7096	0	0	0	1	2.197224577	9.76006221	1.386294361	0.693147181	0	0	-8484.711152	167.7800838
48453002112	6	1260	6	2012	Jun-12	3.309	3	0	3	0	33994.17976	0.79	36003	0.1412	82850.6329	0	0	0	1	1.386294361	11.32480673	1.386294361	0	0	0	-2925.739592	339.4476557
48453002113	6	1261	6	2012	Jun-12	3.309	4	0	1	0	15075.36743	0.706	58393	0.0194	48736.31029	0	0	0	1	1.609437912	10.79420014	0.693147181	0	0	0	-2821.425919	117.6272161
48453002201	6	1262	6	2012	Jun-12	3.309	6	0	5	1	17587.57203	0.684	37159	0.0215	9173.193867	0	0	0	1	1.945910149	9.124149807	1.791759469	0.693147181	0	0	-1112.330729	110.9764223
48453002202	6	1263	6	2012	Jun-12	3.309	6	0	7	0	69610.30837	0.63	30032	0.0393	20169.75351	0	0	0	1	1.945910149	9.911988988	2.079441542	0	0	0	0.047525464	663.7030609
48453002207	6	1264	6	2012	Jun-12	3.309	6	0	4	0	37738.97842	0.801	51103	0.0698	3245.042701	0	0	0	1	1.945910149	8.085191903	1.609437912	0	0	0	-4522.297441	292.9183439
48453002208	6	1265	6	2012	Jun-12	3.309	10	0	14	5	40729.44617	0.541	35757	0.0163	15246.2438	0	0	0	1	2.397895273	9.632154031	2.708050201	1.791759469	0	0	-3773.065972	316.9290166
48453002209	6	1266	6	2012	Jun-12	3.309	14	0	2	0	38271.81247	0.696	50954	0.0187	2948.865807	0	0	0	1	2.708050201	7.989514959	1.098612289	0	0	0	-3205.053962	186.2784796
48453002210	6	1267	6	2012	Jun-12	3.309	1	0	0	0	377.7336046	0.664	49949	0.0401	1089.618583	0	0	0	1	0.693147181	6.994500322	0	0	0	0	-540.4180703	-51.15095841
48453002211	6	1268	6	2012	Jun-12	3.309	2	0	1	1	15389.59596	0.787	44795	0	8412.708357	0	0	0	1	1.098612289	9.037617602	0.693147181	0.693147181	0	0	-318.0747173	118.6578286
48453002212	6	1269	6	2012	Jun-12	3.309	2	0	0	0	1987.215449	0.776	56953	0.0376	606.2148502	0	0	0	1	1.098612289	6.408882683	0	0	0	0	-1234.946324	-6.449912492
48453002304	6	1270	6	2012	Jun-12	3.309	11	0	4	11	45335.64941	0.831	34786	0.2305	70084.8788	0	0	0	1	2.48490665	11.15747661	1.609437912	2.48490665	0	0	-7269.906864	340.6639301
48453002307	6	1271	6	2012	Jun-12	3.309	14	0	9	4	52258.97979	0.878	32891	0.0495	72713.2213	0	0	0	1	2.708050201	11.19429226	2.302585093	1.609437912	0	0	0.015855338	440.812888
48453002308	6	1272	6	2012	Jun-12	3.309	11	0	15	5	75825.54194	0.655	37456	0.0702	50770.8913	0	0	0	1	2.48490665	10.83509816	2.772588722	1.791759469	0	0	-7993.447065	532.1385803
48453002310	6	1273	6	2012	Jun-12	3.309	10	0	4	2	11150.07923	0.672	24776	0.0358	4342.682064	0	0	0	1	2.397895273	8.376477669	1.609437912	1.098612289	0	0	-5494.365817	64.70883776
48453002312	6	1274	6	2012	Jun-12	3.309	7	0	4	6	50298.90232	0.689	29500	0.0175	40051.27658	0	0	0	1	2.079441542	10.59794079	1.609437912	1.945910149	0	0	-3718.316312	412.790306
48453002313	6	1275	6	2012	Jun-12	3.309	4	0	5	4	22106.05834	0.801	32965	0.0944	53101.52821	0	0	0	1	1.609437912	10.87997982	1.791759469	1.609437912	0	0	-4210.281436	152.178206
48453002314	6	1276	6	2012	Jun-12	3.309	4	0	2	6	18496.89858	0.852	28689	0.0967	53877.92388	0	0	0	1	1.609437912	10.89449466	1.098612289	1.945910149	0	0	-2279.270899	106.1842113
48453002315	6	1277	6	2012	Jun-12	3.309	3	0	9	2	19095.78357	0.839	30642	0.2377	192051.9796	0	0	0	1	1.386294361	12.16552655	2.302585093	1.098612289	0	0	-627.9337118	152.4859655
48453002316	6	1278	6	2012	Jun-12	3.309	8	0	10	2	33394.34353	0.849	25654	0.1261	238488.0438	0	0	0	1	2.197224577	12.38207865	2.397895273	1.098612289	0	0	-2629.832478	242.9889065
48453002317	6	1279	6	2012	Jun-12	3.309	2	0	3	2	9259.073169	0.677	16073	0.0991	41248.82007	0	0	0	1	1.098612289	10.62740203	1.386294361	1.098612289	0	0	-4084.306804	44.12159669
48453002318	6	1280	6	2012	Jun-12	3.309	1	0	0	7	45781.68102	0.703	29112	0.0556	127024.3432	0	0	0	1	0.693147181	11.7521419	0	2.079441542	0	0	-6315.347828	451.8132039
48453002319	6	1281	6	2012	Jun-12	3.309	1	0	1	0	1572.704151	0.008	77265	0	48655.54838	0	1	0	1	0.693147181	10.79254168	0.693147181	0	0	0	-983.7560453	15.22023638
48453002402	6	1282	6	2012	Jun-12	3.309	16	0	19	9	75522.35077	0.775	42175	0.0557	49460.63753	0	0	0	1	2.833213344	10.80895265	2.995732274	2.302585093	0	0	-12603.32884	618.3192289
48453002403	6	1283	6	2012	Jun-12	3.309	3	0	2	2	18627.25567	0.832	44493	0	26852.73083	0	0	0	1	1.386294361	10.19816004	1.098612289	1.098612289	0	0	-5967.052161	49.09406766
48453002407	6	1284	6	2012	Jun-12	3.309	5	0	3	1	22132.54675	0.753	78554	0.0326	8893.841272	0	0	0	1	1.791759469	9.093226755	1.386294361	0.693147181	0	0	-161.2133468	35.13735594
48453002409	6	1285	6	2012	Jun-12	3.309	0	0	0	2	13800.1923	0.803	48164	0.0042	65087.20028	0	0	0	1	0	11.08349856	0	1.098612289	0	0	-724.43993	97.23634398
48453002410	6	1286	6	2012	Jun-12	3.309	6	0	6	4	20735.00726	0.772	34758	0.0677	90990.81395	0	0	0	1	1.945910149	11.41852482	1.945910149	1.609437912	0	0	-3863.542805	159.9681138
48453002411	6	1287	6	2012	Jun-12	3.309	14	0	8	2	55203.39569	0.726	36168	0.004	43211.67593	0	0	0	1	2.708050201	10.67388916	2.197224577	1.098612289	0	0	-5715.55017	368.0932375
48453002412	6	1288	6	2012	Jun-12	3.309	3	0	0	0	26093.64679	0.664	47232	0.0177	115908.0725	0	0	0	1	1.386294361	11.6605613	0	0	0	0	-3743.655969	245.8290972
48453002413	6	1289	6	2012	Jun-12	3.309	3	0	4	3	27528.19491	0.714	29968	0.0137	99470.41517	0	0	0	1	1.386294361	11.5076256	1.609437912	1.386294361	0	0	-1580.528341	246.0406554
48453002419	6	1290	6	2012	Jun-12	3.309	13	0	13	5	38286.92941	0.833	29115	0.0832	84047.49852	0	0	0	1	2.63905733	11.33914927	2.63905733	1.791759469	0	0	-3232.177567	324.8813066
48453002421	6	1291	6	2012	Jun-12	3.309	16	0	9	4	98524.22682	0.864	55881	0.0447	23503.54616	0	0	0	1	2.833213344	10.06494914	2.302585093	1.609437912	0	0	-21905.00565	688.9025799
48453002422	6	1292	6	2012	Jun-12	3.309	3	0	2	5	41691.73475	0.756	36419	0.0622	36381.46533	0	0	0	1	1.386294361	10.50184222	1.098612289	1.791759469	0	0	-8375.585031	326.4954551
48453002423	6	1293	6	2012	Jun-12	3.309	1	0	1	1	14366.80521	0.782	59897	0.039	64263.31329	0	0	0	1	0.693147181	11.07075975	0.693147181	0.693147181	0	0	-5202.057377	107.1425087
48453002424	6	1294	6	2012	Jun-12	3.309	1	0	1	0	15743.0234	0.727	44401	0.0796	34716.90059	0	0	0	1	0.693147181	10.4550107	0.693147181	0	0	0	-2918.315731	110.048914
48453002425	6	1295	6	2012	Jun-12	3.309	0	0	0	1	1600.484396	0.783	71848	0.0231	38742.02801	0	0	0	1	0	10.5647061	0	0.693147181	0	0	-2121.80396	-61.73958626
48453002426	6	1296	6	2012	Jun-12	3.309	6	0	5	4	23955.91575	0.81	54159	0	14022.96647	0	0	0	1	1.945910149	9.548523036	1.791759469	1.609437912	0	0	-3569.251171	150.0757301
48453002427	6	1297	6	2012	Jun-12	3.309	9	0	4	5	69414.05068	0.645	41199	0.0464	64436.36367	0	0	0	1	2.302585093	11.07344893	1.609437912	1.791759469	0	0	-6307.013679	653.0436691
48453002428	6	1298	6	2012	Jun-12	3.309	2	0	0	1	10173.50514	0.749	54575	0	8592.412279	0	0	0	1	1.098612289	9.058751175	0	0.693147181	0	0	-3605.263712	-38.88358048
48453002429	6	1299	6	2012	Jun-12	3.309	10	0	2	0	10579.58698	0.777	37460	0	7101.569237	0	0	0	1	2.397895273	8.868211862	1.098612289	0	0	0	-2242.970845	64.99964866
48453002430	6	1300	6	2012	Jun-12	3.309	0	0	0	0	18349.50206	0.736	41619	0	43302.8456	0	0	0	1	0	10.67599672	0	0	0	0	-1791.393103	196.269812
48453002431	6	1301	6	2012	Jun-12	3.309	10	0	6	6	69545.6111	0.812	59398	0.0034	9649.879581	0	0	0	1	2.397895273	9.174804338	1.945910149	1.945910149	0	0	-13645.53018	445.0730777
48453002432	6	1302	6	2012	Jun-12	3.309	7	0	6	1	11655.5973	0.62	37500	0.0348	1267.410378	0	0	0	1	2.079441542	7.145519725	1.945910149	0.693147181	0	0	-3063.83964	46.45810032
48453002433	6	1303	6	2012	Jun-12	3.309	8	0	12	0	23295.25213	0.743	59906	0.015	2155.752734	0	0	0	1	2.197224577	7.676359006	2.564949357	0	0	0	-3043.911455	146.9341658
48453002434	6	1304	6	2012	Jun-12	3.309	1	0	0	0	324.6473986	0.629	56677	0	878.9177214	0	0	0	1	0.693147181	6.779828405	0	0	0	0	-1014.008108	-29.30758096
48453002435	6	1305	6	2012	Jun-12	3.309	7	0	2	0	31506.6738	0.676	46033	0.0058	3823.566149	0	0	0	1	2.079441542	8.249200315	1.098612289	0	0	0	0.082865622	160.6869761
48453002436	6	1306	6	2012	Jun-12	3.309	8	0	5	0	7466.991394	0.742	45714	0.0085	1116.602673	0	0	0	1	2.197224577	7.0189412	1.791759469	0	0	0	-2532.011994	47.05094799
48453002500	6	1307	6	2012	Jun-12	3.309	7	0	1	1	23719.5972	0.782	59392	0.0371	45447.27582	0	0	0	1	2.079441542	10.72433016	0.693147181	0.693147181	0	0	-4027.117784	65.54400989
48453980000	6	1308	6	2012	Jun-12	3.309	9	0	7	4	15690.85101	0	77265	0	315.4665593	0	1	0	1	2.302585093	5.757217578	2.079441542	1.609437912	0	0	-10049.19656	-178.7836405
48453000101	7	1309	7	2012	Jul-12	3.263	10	0	2	2	25314.43974	0.665	68939	0.0168	32504.51947	0	0	0	1	2.397895273	10.38916518	1.098612289	1.098612289	0	0	-5144.5066	125.0993
48453000102	7	1310	7	2012	Jul-12	3.263	0	0	0	0	3996.892004	0.604	143393	0.0233	12144.51551	0	0	0	1	0	9.404715287	0	0	0	0	-2998.840098	-37.80780672
48453000203	7	1311	7	2012	Jul-12	3.263	7	0	2	0	19573.2173	0.637	44083	0.0165	35731.49984	0	0	0	1	2.079441542	10.48381591	1.098612289	0	0	0	-3506.827592	58.51023313
48453000204	7	1312	7	2012	Jul-12	3.263	14	0	10	0	34865.98018	0.697	48494	0.036	45278.45291	0	0	0	1	2.708050201	10.72060863	2.397895273	0	0	0	-8380.52075	143.1670772
48453000205	7	1313	7	2012	Jul-12	3.263	3	0	3	1	10996.84904	0.832	44375	0.0771	62226.05654	0	0	0	1	1.386294361	11.03854518	1.386294361	0.693147181	0	0	-2588.05265	-55.79753212
48453000206	7	1314	7	2012	Jul-12	3.263	9	0	7	0	18433.77495	0.716	61354	0.0291	60656.67786	0	0	0	1	2.302585093	11.0130015	2.079441542	0	0	0	-4177.6295	79.41608657
48453000302	7	1315	7	2012	Jul-12	3.263	5	0	2	2	14679.20939	0.717	32731	0.0754	72756.43487	0	0	0	1	1.791759469	11.19488638	1.098612289	1.098612289	0	0	-7388.261547	-75.70495821
48453000304	7	1316	7	2012	Jul-12	3.263	4	0	3	1	11046.13258	0.803	41229	0.0616	75920.53059	0	0	0	1	1.609437912	11.23745559	1.386294361	0.693147181	0	0	-3287.998641	20.09529637
48453000305	7	1317	7	2012	Jul-12	3.263	6	0	7	0	14853.36183	0.826	37734	0.0277	62264.89041	0	0	0	1	1.945910149	11.03916905	2.079441542	0	0	0	-4097.757009	87.85101377
48453000306	7	1318	7	2012	Jul-12	3.263	18	0	15	3	49591.05464	0.782	64211	0.0332	18311.85977	0	0	0	1	2.944438979	9.815358812	2.772588722	1.386294361	0	0	0.018493621	83.9291814
48453000307	7	1319	7	2012	Jul-12	3.263	4	0	3	2	20672.29286	0.796	60942	0.0122	39586.87599	0	0	0	1	1.609437912	10.58627819	1.386294361	1.098612289	0	0	-2078.918983	164.8123034
48453000401	7	1320	7	2012	Jul-12	3.263	12	0	12	7	3562.75385	0.754	39469	0.0503	40654.54565	0	0	0	1	2.564949357	10.61289053	2.564949357	2.079441542	0	0	-7661.489863	-428.4315585
48453000402	7	1321	7	2012	Jul-12	3.263	7	0	8	2	14430.79083	0.741	37692	0.0794	48571.54036	0	0	0	1	2.079441542	10.79081364	2.197224577	1.098612289	0	0	-2064.440124	52.44993762
48453000500	7	1322	7	2012	Jul-12	3.263	0	0	0	2	7027.449544	0.737	32472	0.0785	113230.9059	0	0	0	1	0	11.63719326	0	1.098612289	0	0	-3326.294896	-35.89508962
48453000601	7	1323	7	2012	Jul-12	3.263	2	0	1	2	373.9563635	0.294	6458	0.038	239246.1909	0	0	0	1	1.098612289	12.38525257	0.693147181	1.098612289	0	0	-5070.746712	-1027.504943
48453000603	7	1324	7	2012	Jul-12	3.263	10	0	5	5	8361.263781	0.397	6832	0.0691	272850.8866	0	0	0	1	2.397895273	12.51668439	1.791759469	1.791759469	0	0	-3703.542443	-175.5685268
48453000604	7	1325	7	2012	Jul-12	3.263	5	0	7	3	4353.070952	0.408	9413	0.2178	224653.8852	0	0	0	1	1.791759469	12.32232066	2.079441542	1.386294361	0	0	-3220.417556	-205.4308072
48453000700	7	1326	7	2012	Jul-12	3.263	6	0	5	4	34725.06341	0.689	39018	0.0853	21498.51353	0	0	0	1	1.945910149	9.975785587	1.791759469	1.609437912	0	0	-11613.0346	23.90273089
48453000801	7	1327	7	2012	Jul-12	3.263	4	1	4	5	17361.42761	0.572	40536	0.0744	32301.42279	0	0	0	1	1.609437912	10.38289752	1.609437912	1.791759469	0.693147181	0	-1058.583638	91.79393658
48453000802	7	1328	7	2012	Jul-12	3.263	1	0	0	0	26434.29287	0.714	23023	0.1959	56613.90259	0	0	0	1	0.693147181	10.94402753	0	0	0	0	-1946.937855	244.072342
48453000803	7	1329	7	2012	Jul-12	3.263	9	0	4	3	10523.83421	0.712	50114	0.0805	41841.83812	0	0	0	1	2.302585093	10.64167593	1.609437912	1.386294361	0	0	-1939.289621	35.82332444
48453000804	7	1330	7	2012	Jul-12	3.263	7	0	4	3	21247.85383	0.666	31492	0.1105	61249.31068	0	0	0	1	2.079441542	11.0227242	1.609437912	1.386294361	0	0	-1452.208851	169.1040362
48453000901	7	1331	7	2012	Jul-12	3.263	8	0	7	1	8368.279267	0.686	40556	0.045	63563.27297	0	0	0	1	2.197224577	11.05980685	2.079441542	0.693147181	0	0	-385.3272462	-12.31291152
48453000902	7	1332	7	2012	Jul-12	3.263	20	1	8	11	51708.72278	0.639	33634	0.0584	49028.71333	0	0	0	1	3.044522438	10.80018179	2.197224577	2.48490665	0.693147181	0	-13086.45892	236.7946863
48453001000	7	1333	7	2012	Jul-12	3.263	5	0	3	0	11736.63435	0.629	29286	0.0524	42946.80066	0	0	0	1	1.791759469	10.66774072	1.386294361	0	0	0	-2507.408524	-22.29146839
48453001100	7	1334	7	2012	Jul-12	3.263	32	0	14	39	44149.56579	0.679	91774	0.0518	44685.69949	0	0	0	1	3.496507561	10.70743119	2.708050201	3.688879454	0	0	-32340.72128	-674.9010125
48453001200	7	1335	7	2012	Jul-12	3.263	7	0	3	25	31341.20869	0.835	62338	0.0255	47115.60415	0	0	0	1	2.079441542	10.76038075	1.386294361	3.258096538	0	0	-6226.092449	-16.88219663
48453001303	7	1336	7	2012	Jul-12	3.263	6	0	3	5	18511.32668	0.842	82560	0.0162	40004.22987	0	0	0	1	1.945910149	10.59676547	1.386294361	1.791759469	0	0	0.027396081	-91.13610243
48453001304	7	1337	7	2012	Jul-12	3.263	3	0	1	3	12070.01631	0.826	57083	0	56221.09837	0	0	0	1	1.386294361	10.93706517	0.693147181	1.386294361	0	0	-3198.541991	21.13163567
48453001305	7	1338	7	2012	Jul-12	3.263	13	0	19	20	21674.67576	0.78	63883	0.0407	49561.39267	0	0	0	1	2.63905733	10.81098761	2.995732274	3.044522438	0	0	-12362.01132	-150.2935354
48453001307	7	1339	7	2012	Jul-12	3.263	6	0	1	2	18854.78766	0.791	38198	0.0575	55380.38114	0	0	0	1	1.945910149	10.92199874	0.693147181	1.098612289	0	0	-1141.206236	88.05572011
48453001308	7	1340	7	2012	Jul-12	3.263	12	1	6	7	29927.00756	0.787	45242	0.111	59593.14217	0	0	0	1	2.564949357	10.99531256	1.945910149	2.079441542	0.693147181	0	-3658.413432	180.0728151
48453001401	7	1341	7	2012	Jul-12	3.263	1	0	1	2	13335.79915	0.786	68458	0.0195	59458.88963	0	0	0	1	0.693147181	10.99305724	0.693147181	1.098612289	0	0	-835.5575941	-5.005023413
48453001402	7	1342	7	2012	Jul-12	3.263	4	0	4	4	6443.20098	0.84	56016	0.0272	56611.8615	0	0	0	1	1.609437912	10.94399147	1.609437912	1.609437912	0	0	-2642.616998	11.9635012
48453001403	7	1343	7	2012	Jul-12	3.263	19	0	13	3	3108.726208	0.867	39496	0.0926	46027.44158	0	0	0	1	2.995732274	10.73701478	2.63905733	1.386294361	0	0	-2359.431321	-28.57919166
48453001501	7	1344	7	2012	Jul-12	3.263	2	0	2	2	15327.37097	0.714	66295	0.0022	37764.81714	0	0	0	1	1.098612289	10.53915966	1.098612289	1.098612289	0	0	-4911.339045	-63.32709698
48453001503	7	1345	7	2012	Jul-12	3.263	8	0	6	9	60370.92609	0.813	45398	0.1196	30817.8923	0	0	0	1	2.197224577	10.33588317	1.945910149	2.302585093	0	0	-11836.62746	327.9189183
48453001504	7	1346	7	2012	Jul-12	3.263	9	0	4	1	26032.84068	0.75	64110	0.0705	51054.84222	0	0	0	1	2.302585093	10.84067526	1.609437912	0.693147181	0	0	0.000617022	64.82951687
48453001505	7	1347	7	2012	Jul-12	3.263	2	0	2	1	10081.31279	0.784	49239	0.0669	57523.14035	0	0	0	1	1.098612289	10.95995997	1.098612289	0.693147181	0	0	-5446.017458	-24.78299563
48453001602	7	1348	7	2012	Jul-12	3.263	7	0	3	3	10071.29365	0.707	51778	0.0221	30117.54395	0	0	0	1	2.079441542	10.31289634	1.386294361	1.386294361	0	0	-3752.712612	3.411898634
48453001603	7	1349	7	2012	Jul-12	3.263	6	0	2	5	3234.888486	0.741	121622	0.0087	50082.46508	0	0	0	1	1.945910149	10.82144619	1.098612289	1.791759469	0	0	-3090.605991	-48.52263607
48453001604	7	1350	7	2012	Jul-12	3.263	1	0	1	0	2916.509076	0.606	135750	0	32219.79538	0	0	0	1	0.693147181	10.38036734	0.693147181	0	0	0	-2174.395528	-48.30629381
48453001605	7	1351	7	2012	Jul-12	3.263	2	0	1	4	952.9304477	0.77	80393	0.0136	54192.55165	0	0	0	1	1.098612289	10.90031721	0.693147181	1.609437912	0	0	-2179.604669	-126.0234879
48453001606	7	1352	7	2012	Jul-12	3.263	1	0	0	2	8439.552998	0.134	77265	0	23837.50938	0	0	1	1	0.693147181	10.07905759	0	1.098612289	0	0	-799.5431558	90.45324308
48453001705	7	1353	7	2012	Jul-12	3.263	4	0	4	2	13651.09904	0.63	104375	0.0052	23218.3093	0	0	0	1	1.609437912	10.05273951	1.609437912	1.098612289	0	0	-3769.559167	71.036604
48453001706	7	1354	7	2012	Jul-12	3.263	9	0	5	1	14208.98211	0.726	63534	0.003	37786.33238	0	0	0	1	2.302585093	10.5397292	1.791759469	0.693147181	0	0	-1082.971164	66.55152071
48453001707	7	1355	7	2012	Jul-12	3.263	3	0	1	6	17278.81152	0.671	70889	0.0208	47002.49477	0	0	0	1	1.386294361	10.75797723	0.693147181	1.945910149	0	0	-1205.157378	-6.411822707
48453001712	7	1356	7	2012	Jul-12	3.263	8	0	8	1	39401.71584	0.664	46091	0.0685	46929.17996	0	0	0	1	2.197224577	10.75641624	2.197224577	0.693147181	0	0	-6623.363027	253.2564864
48453001713	7	1357	7	2012	Jul-12	3.263	4	0	3	0	21978.24151	0.72	50643	0.0082	41113.8714	0	0	0	1	1.609437912	10.62412517	1.386294361	0	0	0	-2418.614578	117.3820902
48453001714	7	1358	7	2012	Jul-12	3.263	2	0	1	1	79612.82419	0.736	79223	0.0237	18648.87884	0	0	0	1	1.098612289	9.833594929	0.693147181	0.693147181	0	0	0.035382158	462.3992543
48453001716	7	1359	7	2012	Jul-12	3.263	1	0	1	0	8727.561885	0.738	111950	0.0087	6386.01118	0	0	0	1	0.693147181	8.762021704	0.693147181	0	0	0	-2042.711372	-52.34342788
48453001718	7	1360	7	2012	Jul-12	3.263	7	0	6	2	32392.27983	0.69	74386	0.0224	43081.91282	0	0	0	1	2.079441542	10.67088174	1.945910149	1.098612289	0	0	-5843.962646	225.3204101
48453001719	7	1361	7	2012	Jul-12	3.263	3	0	5	0	16157.72962	0.641	136992	0	20252.15947	0	0	0	1	1.386294361	9.916066084	1.791759469	0	0	0	-2474.736097	142.6807276
48453001722	7	1362	7	2012	Jul-12	3.263	11	0	11	2	49805.26534	0.894	49609	0.0401	40314.35033	0	0	0	1	2.48490665	10.60448758	2.48490665	1.098612289	0	0	-12994.64857	324.3064034
48453001728	7	1363	7	2012	Jul-12	3.263	4	0	7	0	23580.05566	0.786	67426	0	52784.87366	0	0	0	1	1.609437912	10.87399889	2.079441542	0	0	0	-5183.694983	109.2445974
48453001729	7	1364	7	2012	Jul-12	3.263	3	0	2	0	13531.50662	0.814	70222	0.0045	41894.60253	0	0	0	1	1.386294361	10.64293615	1.098612289	0	0	0	-3568.721468	53.87691907
48453001733	7	1365	7	2012	Jul-12	3.263	2	0	1	0	3534.180827	0.688	118656	0.0191	4417.900463	0	0	0	1	1.098612289	8.39364618	0.693147181	0	0	0	-1945.835116	-33.47152087
48453001737	7	1366	7	2012	Jul-12	3.263	4	1	4	2	18500.78317	0.779	111003	0	33794.8816	0	0	0	1	1.609437912	10.42809423	1.609437912	1.098612289	0.693147181	0	-8110.831179	-81.15054075
48453001738	7	1367	7	2012	Jul-12	3.263	0	0	0	1	14242.07294	0.707	98591	0.0047	37818.99496	0	0	0	1	0	10.54059321	0	0.693147181	0	0	-7867.979846	-89.35873062
48453001740	7	1368	7	2012	Jul-12	3.263	4	0	1	1	14653.24163	0.728	76906	0.0033	25673.93709	0	0	0	1	1.609437912	10.15327058	0.693147181	0.693147181	0	0	-1032.403161	5.501956992
48453001741	7	1369	7	2012	Jul-12	3.263	2	0	1	0	15584.11405	0.599	83342	0	5279.519749	0	0	0	1	1.098612289	8.571779809	0.693147181	0	0	0	-4674.067171	133.6839392
48453001742	7	1370	7	2012	Jul-12	3.263	10	0	4	0	32505.62966	0.777	73068	0.0109	7662.945863	0	0	0	1	2.397895273	8.944282256	1.609437912	0	0	0	-4274.572708	182.1293867
48453001745	7	1371	7	2012	Jul-12	3.263	1	0	0	0	16604.68057	0.693	89427	0.0202	20780.01691	0	0	0	1	0.693147181	9.9417952	0	0	0	0	-1800.694093	119.761181
48453001746	7	1372	7	2012	Jul-12	3.263	1	0	0	1	26742.19574	0.808	60953	0.0266	44881.82152	0	0	0	1	0.693147181	10.71181041	0	0.693147181	0	0	-4679.038898	213.5858994
48453001747	7	1373	7	2012	Jul-12	3.263	0	0	0	0	28151.94781	0.729	57361	0.0407	62527.7956	0	0	0	1	0	11.04338246	0	0	0	0	-7495.758416	176.1617326
48453001748	7	1374	7	2012	Jul-12	3.263	5	0	5	1	27578.43998	0.769	78783	0	28875.45384	0	0	0	1	1.791759469	10.2707818	1.791759469	0.693147181	0	0	0.01019563	123.9862854
48453001749	7	1375	7	2012	Jul-12	3.263	1	0	0	1	34359.61143	0.744	54531	0.0131	36873.41319	0	0	0	1	0.693147181	10.51527318	0	0.693147181	0	0	-6529.970935	185.4318053
48453001750	7	1376	7	2012	Jul-12	3.263	18	0	6	5	94030.59555	0.82	60395	0.0045	22723.73107	0	0	0	1	2.944438979	10.03120908	1.945910149	1.791759469	0	0	0.017530481	353.3706677
48453001751	7	1377	7	2012	Jul-12	3.263	1	0	1	0	9246.971937	0.591	106919	0	35441.35991	0	0	0	1	0.693147181	10.47566299	0.693147181	0	0	0	-2054.30687	47.02808134
48453001752	7	1378	7	2012	Jul-12	3.263	4	0	3	0	15164.57058	0.757	31126	0.0624	113762.8069	0	0	0	1	1.609437912	11.64187971	1.386294361	0	0	0	-2369.258119	87.02229931
48453001753	7	1379	7	2012	Jul-12	3.263	7	0	5	2	85921.14631	0.886	59022	0.0267	13480.69039	0	0	0	1	2.079441542	9.509087776	1.791759469	1.098612289	0	0	0.057567123	387.1441902
48453001754	7	1380	7	2012	Jul-12	3.263	9	0	9	4	28925.13776	0.693	59464	0.0069	39130.64347	0	0	0	1	2.302585093	10.57468671	2.302585093	1.609437912	0	0	-5023.136597	107.0104542
48453001755	7	1381	7	2012	Jul-12	3.263	0	0	0	1	4440.896844	0.705	163451	0	21884.94466	0	0	0	1	0	9.993599913	0	0.693147181	0	0	-1687.538726	-75.17511652
48453001756	7	1382	7	2012	Jul-12	3.263	1	0	0	1	18965.53563	0.794	78011	0.0046	52694.06164	0	0	0	1	0.693147181	10.87227702	0	0.693147181	0	0	-3316.21795	155.682895
48453001757	7	1383	7	2012	Jul-12	3.263	1	0	0	0	4728.373977	0.625	106042	0.0095	23618.2672	0	0	0	1	0.693147181	10.06981806	0	0	0	0	-919.3397618	13.8290015
48453001760	7	1384	7	2012	Jul-12	3.263	4	0	4	0	25032.06886	0.74	125997	0.0015	12254.15233	0	0	0	1	1.609437912	9.413701726	1.609437912	0	0	0	-8912.670041	-42.90361528
48453001761	7	1385	7	2012	Jul-12	3.263	0	0	0	1	5236.847555	0.72	126476	0.0112	6400.571583	0	0	0	1	0	8.764298799	0	0.693147181	0	0	-5099.128921	-52.99093256
48453001764	7	1386	7	2012	Jul-12	3.263	4	0	3	0	6605.7487	0.67	85721	0.0108	1311.805453	0	0	0	1	1.609437912	7.179921693	1.386294361	0	0	0	-4623.36416	-99.59983175
48453001765	7	1387	7	2012	Jul-12	3.263	12	0	10	0	24168.91834	0.736	105033	0.0165	4518.817701	0	0	0	1	2.564949357	8.41622694	2.397895273	0	0	0	0.060637711	-256.9804
48453001766	7	1388	7	2012	Jul-12	3.263	4	0	11	0	12239.43908	0.639	52708	0.013	723.1368291	0	0	0	1	1.609437912	6.584980365	2.48490665	0	0	0	-4365.517654	-26.57294583
48453001768	7	1389	7	2012	Jul-12	3.263	4	1	5	0	11793.99273	0.714	97197	0.001	717.327251	0	0	0	1	1.609437912	6.576925247	1.791759469	0	0.693147181	0	-7325.477302	-134.2936519
48453001769	7	1390	7	2012	Jul-12	3.263	11	0	6	1	13817.03238	0.717	76132	0	16370.56148	0	0	0	1	2.48490665	9.703301052	1.945910149	0.693147181	0	0	-3847.486192	17.18424317
48453001770	7	1391	7	2012	Jul-12	3.263	1	0	1	0	11537.75192	0.705	134792	0	23982.16495	0	0	0	1	0.693147181	10.0851074	0.693147181	0	0	0	-6311.117853	-28.33581345
48453001771	7	1392	7	2012	Jul-12	3.263	0	0	0	0	1530.253418	0.584	100655	0	14636.3133	0	0	0	1	0	9.591329253	0	0	0	0	-3623.420187	-105.0122479
48453001772	7	1393	7	2012	Jul-12	3.263	2	0	0	0	8994.713238	0.811	68333	0	11464.35028	0	0	0	1	1.098612289	9.347084747	0	0	0	0	-3308.131374	17.52788961
48453001773	7	1394	7	2012	Jul-12	3.263	7	0	3	0	18450.93431	0.595	125577	0	10741.04832	0	0	0	1	2.079441542	9.281921069	1.386294361	0	0	0	-3098.839613	-96.57110333
48453001774	7	1395	7	2012	Jul-12	3.263	4	0	1	0	22916.68618	0.736	98606	0.0078	46624.7404	0	0	0	1	1.609437912	10.74990804	0.693147181	0	0	0	0.039378354	50.08629518
48453001775	7	1396	7	2012	Jul-12	3.263	0	0	0	0	2317.050056	0.672	111250	0	7186.418086	0	0	0	1	0	8.880087288	0	0	0	0	-2324.951219	-118.2881305
48453001776	7	1397	7	2012	Jul-12	3.263	4	0	5	0	10285.14935	0.866	79125	0	34065.92498	0	0	0	1	1.609437912	10.43608225	1.791759469	0	0	0	-3506.229474	30.72436648
48453001777	7	1398	7	2012	Jul-12	3.263	1	0	2	0	16346.74425	0.798	67321	0	57364.14707	0	0	0	1	0.693147181	10.9571922	1.098612289	0	0	0	-3660.205702	96.37159525
48453001778	7	1399	7	2012	Jul-12	3.263	6	0	2	0	12543.36264	0.588	81607	0.0316	10998.85404	0	0	0	1	1.945910149	9.305637283	1.098612289	0	0	0	-7635.659078	-62.03067291
48453001779	7	1400	7	2012	Jul-12	3.263	4	0	3	0	6054.248691	0.63	74146	0	7040.273501	0	0	0	1	1.609437912	8.859544328	1.386294361	0	0	0	-2823.232492	-69.07379831
48453001780	7	1401	7	2012	Jul-12	3.263	4	0	2	0	1305.588013	0.594	60714	0.0109	1865.6205	0	0	0	1	1.609437912	7.531884856	1.098612289	0	0	0	-3402.198597	-104.9238149
48453001781	7	1402	7	2012	Jul-12	3.263	1	0	0	0	4419.435246	0.625	93324	0	26892.13754	0	0	0	1	0.693147181	10.19962642	0	0	0	0	-2275.059254	8.976267057
48453001782	7	1403	7	2012	Jul-12	3.263	0	0	0	0	3654.191181	0.686	113333	0	43165.46245	0	0	0	1	0	10.67281914	0	0	0	0	-1061.109744	-66.59351501
48453001783	7	1404	7	2012	Jul-12	3.263	3	0	0	0	13122.02851	0.673	105250	0.0083	10345.46124	0	0	0	1	1.386294361	9.244399831	0	0	0	0	-1648.591751	79.20640399
48453001784	7	1405	7	2012	Jul-12	3.263	0	0	0	0	13762.05502	0.679	153056	0.0156	8393.931209	0	0	0	1	0	9.035383375	0	0	0	0	-2297.645377	-77.71284235
48453001785	7	1406	7	2012	Jul-12	3.263	6	0	4	1	40235.32032	0.893	54116	0.0297	30996.38854	0	0	0	1	1.945910149	10.34165824	1.609437912	0.693147181	0	0	0.030336526	243.6969695
48453001786	7	1407	7	2012	Jul-12	3.263	0	0	0	0	6487.547833	0.809	56141	0.0196	64329.50595	0	0	0	1	0	11.07178923	0	0	0	0	-2942.301738	-60.57097
48453001804	7	1408	7	2012	Jul-12	3.263	11	0	6	6	45664.64837	0.765	33223	0.0233	75898.20798	0	0	0	1	2.48490665	11.23716153	1.945910149	1.945910149	0	0	-7559.460971	384.2962531
48453001805	7	1409	7	2012	Jul-12	3.263	5	0	13	3	48078.69509	0.812	33295	0.0619	85976.04611	0	0	0	1	1.791759469	11.36183563	2.63905733	1.386294361	0	0	-3744.248475	413.3195464
48453001806	7	1410	7	2012	Jul-12	3.263	8	0	6	3	54803.16188	0.729	26936	0.0614	89421.69102	0	0	0	1	2.197224577	11.40112974	1.945910149	1.386294361	0	0	0.016826638	461.2651304
48453001811	7	1411	7	2012	Jul-12	3.263	6	0	2	0	36200.86343	0.783	34112	0.0223	63279.15164	0	0	0	1	1.945910149	11.055327	1.098612289	0	0	0	-2937.065854	359.764756
48453001812	7	1412	7	2012	Jul-12	3.263	18	0	21	7	68514.91138	0.718	26244	0.0926	88339.01938	0	0	0	1	2.944438979	11.3889485	3.091042453	2.079441542	0	0	-7485.558394	629.446488
48453001813	7	1413	7	2012	Jul-12	3.263	19	0	21	5	90621.62828	0.768	32774	0.0524	51040.68363	0	0	0	1	2.995732274	10.8403979	3.091042453	1.791759469	0	0	-8590.549665	853.4333502
48453001817	7	1414	7	2012	Jul-12	3.263	2	0	3	2	41713.89549	0.77	46623	0.0714	40700.59066	0	0	0	1	1.098612289	10.61402245	1.386294361	1.098612289	0	0	-8530.616461	190.248398
48453001818	7	1415	7	2012	Jul-12	3.263	8	0	14	5	72798.31701	0.733	50108	0.0218	60052.43376	0	0	0	1	2.197224577	11.00299001	2.708050201	1.791759469	0	0	0.011010339	528.888089
48453001819	7	1416	7	2012	Jul-12	3.263	5	0	4	6	65787.26124	0.766	29093	0.095	153364.508	0	0	0	1	1.791759469	11.94057929	1.609437912	1.945910149	0	0	-3328.608056	674.043983
48453001820	7	1417	7	2012	Jul-12	3.263	3	0	2	2	60325.63084	0.814	31971	0.0972	104766.9283	0	0	0	1	1.386294361	11.55950298	1.098612289	1.098612289	0	0	0.008845956	500.4908799
48453001821	7	1418	7	2012	Jul-12	3.263	0	0	0	0	46404.52501	0.756	44481	0.0268	59307.62683	0	0	0	1	0	10.99051005	0	0	0	0	-4533.53008	418.824612
48453001822	7	1419	7	2012	Jul-12	3.263	2	0	1	6	51701.49583	0.774	32002	0.1001	114415.986	0	0	0	1	1.098612289	11.64760483	0.693147181	1.945910149	0	0	0.029245895	398.3916654
48453001823	7	1420	7	2012	Jul-12	3.263	7	0	7	8	82879.17894	0.745	29967	0.0644	75875.35082	0	0	0	1	2.079441542	11.23686033	2.079441542	2.197224577	0	0	-6122.393869	767.0765458
48453001824	7	1421	7	2012	Jul-12	3.263	1	0	1	0	8140.141635	0.766	51548	0.0039	35571.77485	0	0	0	1	0.693147181	10.47933587	0.693147181	0	0	0	-318.0285182	44.71734239
48453001826	7	1422	7	2012	Jul-12	3.263	4	0	5	2	15710.91965	0.813	60231	0.0217	18208.40437	0	0	0	1	1.609437912	9.809693463	1.791759469	1.098612289	0	0	-3163.118532	26.75839582
48453001828	7	1423	7	2012	Jul-12	3.263	1	0	1	0	10776.63309	0.815	94722	0.0128	43916.0422	0	0	0	1	0.693147181	10.69005773	0.693147181	0	0	0	-4213.763564	57.07209805
48453001829	7	1424	7	2012	Jul-12	3.263	1	0	1	0	9282.997503	0.899	54308	0.023	44416.57413	0	0	0	1	0.693147181	10.70139048	0.693147181	0	0	0	-2270.538181	42.77314067
48453001832	7	1425	7	2012	Jul-12	3.263	6	0	9	1	13488.31974	0.747	44184	0.012	55798.37058	0	0	0	1	1.945910149	10.92951787	2.302585093	0.693147181	0	0	-914.0290699	112.2245561
48453001833	7	1426	7	2012	Jul-12	3.263	13	0	13	6	70741.39699	0.703	49390	0.0127	68584.54325	0	0	0	1	2.63905733	11.13583705	2.63905733	1.945910149	0	0	0.03096187	630.532105
48453001834	7	1427	7	2012	Jul-12	3.263	12	0	10	3	61862.15643	0.827	55649	0.0139	14498.40371	0	0	0	1	2.564949357	9.581862804	2.397895273	1.386294361	0	0	-11174.96826	399.1590866
48453001835	7	1428	7	2012	Jul-12	3.263	4	0	5	1	28425.00213	0.74	45918	0	56327.11288	0	0	0	1	1.609437912	10.93894903	1.791759469	0.693147181	0	0	-2737.142201	242.299482
48453001839	7	1429	7	2012	Jul-12	3.263	21	0	19	1	95217.46036	0.802	58655	0.0099	21385.45963	0	0	0	1	3.091042453	9.970513273	2.995732274	0.693147181	0	0	-12703.76614	668.8968914
48453001840	7	1430	7	2012	Jul-12	3.263	11	0	5	0	68043.5625	0.772	53161	0.023	27159.00618	0	0	0	1	2.48490665	10.20950081	1.791759469	0	0	0	-9098.749823	463.2500231
48453001841	7	1431	7	2012	Jul-12	3.263	1	0	1	0	86827.2247	0.77	72365	0.0078	47969.95887	0	0	0	1	0.693147181	10.77835108	0.693147181	0	0	0	0.016580121	557.6952068
48453001842	7	1432	7	2012	Jul-12	3.263	6	0	3	3	32262.84952	0.776	58382	0.0087	7162.09061	0	0	0	1	1.945910149	8.876696816	1.386294361	1.386294361	0	0	-4718.192024	69.61173336
48453001843	7	1433	7	2012	Jul-12	3.263	2	0	1	0	14554.9609	0.814	78929	0.0165	57569.28249	0	0	0	1	1.098612289	10.96076178	0.693147181	0	0	0	-2985.989604	142.1899665
48453001844	7	1434	7	2012	Jul-12	3.263	0	0	0	0	12292.72878	0.755	45441	0.0271	99730.55491	0	0	0	1	0	11.5102374	0	0	0	0	-2206.510996	70.99391746
48453001845	7	1435	7	2012	Jul-12	3.263	2	0	2	0	22152.33724	0.763	62625	0.0288	33764.25598	0	0	0	1	1.098612289	10.42718762	1.098612289	0	0	0	-2610.642277	149.3674994
48453001846	7	1436	7	2012	Jul-12	3.263	3	0	1	1	1123.036375	0.717	94205	0	11619.4826	0	0	0	1	1.386294361	9.360524561	0.693147181	0.693147181	0	0	-1493.467277	-46.77889208
48453001847	7	1437	7	2012	Jul-12	3.263	4	0	1	1	25952.23806	0.765	76635	0.028	64769.16447	0	0	0	1	1.609437912	11.07860035	0.693147181	0.693147181	0	0	-5120.455088	171.7198118
48453001848	7	1438	7	2012	Jul-12	3.263	8	0	8	3	81930.28847	0.766	51201	0.0081	39627.54805	0	0	0	1	2.197224577	10.58730505	2.197224577	1.386294361	0	0	-9602.037974	692.8068108
48453001849	7	1439	7	2012	Jul-12	3.263	14	0	19	10	115681.3484	0.906	53986	0.0361	20990.04425	0	0	0	1	2.708050201	9.951851161	2.995732274	2.397895273	0	0	0.071215634	252.3389684
48453001850	7	1440	7	2012	Jul-12	3.263	2	0	1	1	48769.74313	0.854	39048	0.0083	69898.58464	0	0	0	1	1.098612289	11.15481499	0.693147181	0.693147181	0	0	-10106.43654	398.3510016
48453001851	7	1441	7	2012	Jul-12	3.263	0	0	0	0	58279.13584	0.739	53299	0.013	33067.17414	0	0	0	1	0	10.40632659	0	0	0	0	-10049.00944	372.4531345
48453001853	7	1442	7	2012	Jul-12	3.263	3	0	1	0	7517.077221	0.85	84028	0	53879.39666	0	0	0	1	1.386294361	10.89452199	0.693147181	0	0	0	-2979.143976	33.34176474
48453001854	7	1443	7	2012	Jul-12	3.263	4	3	4	0	19760.91998	0.73	51694	0	947.880152	0	0	0	1	1.609437912	6.855282502	1.609437912	0	1.386294361	0	-1170.198181	100.9276412
48453001855	7	1444	7	2012	Jul-12	3.263	10	0	4	0	101957.9722	0.737	73557	0.0199	20880.95205	0	0	0	1	2.397895273	9.946640527	1.609437912	0	0	0	0.072262151	339.6394961
48453001856	7	1445	7	2012	Jul-12	3.263	5	0	10	1	32659.87357	0.689	75066	0.0079	2665.722703	0	0	0	1	1.791759469	7.888605545	2.397895273	0.693147181	0	0	-3925.962897	170.4454609
48453001857	7	1446	7	2012	Jul-12	3.263	23	0	17	1	61311.34509	0.786	64763	0	21100.28513	0	0	0	1	3.17805383	9.957089224	2.890371758	0.693147181	0	0	-12936.17748	369.7192275
48453001858	7	1447	7	2012	Jul-12	3.263	5	0	3	0	87994.82237	0.768	97938	0.0053	13745.70083	0	0	0	1	1.791759469	9.528554135	1.386294361	0	0	0	0.023615833	307.4948886
48453001859	7	1448	7	2012	Jul-12	3.263	1	1	1	0	5602.932293	0.8	92344	0	590.9736438	0	0	0	1	0.693147181	6.383462113	0.693147181	0	0.693147181	0	-588.195659	0.495506721
48453001860	7	1449	7	2012	Jul-12	3.263	2	0	1	0	29866.93182	0.808	47862	0.0631	57060.48775	0	0	0	1	1.098612289	10.9518847	0.693147181	0	0	0	-4104.116618	252.9116855
48453001861	7	1450	7	2012	Jul-12	3.263	0	0	0	0	22821.39533	0.801	74292	0.03	75388.13081	0	0	0	1	0	11.23041839	0	0	0	0	-3355.402413	199.8576598
48453001862	7	1451	7	2012	Jul-12	3.263	3	0	2	0	16626.09084	0.75	84947	0	38541.88634	0	0	0	1	1.386294361	10.55952683	1.098612289	0	0	0	-1228.814081	-22.4261874
48453001863	7	1452	7	2012	Jul-12	3.263	3	0	2	0	26718.62164	0.767	30596	0.0473	73452.25907	0	0	0	1	1.386294361	11.20440455	1.098612289	0	0	0	-4561.717057	167.2370405
48453001864	7	1453	7	2012	Jul-12	3.263	6	0	3	1	17481.12136	0.794	46135	0	15997.00697	0	0	0	1	1.945910149	9.680219429	1.386294361	0.693147181	0	0	-4373.960727	82.28251762
48453001901	7	1454	7	2012	Jul-12	3.263	5	0	2	1	18386.70591	0.818	66581	0.0272	36981.01983	0	0	0	1	1.791759469	10.51818712	1.098612289	0.693147181	0	0	-5285.194151	66.45656028
48453001908	7	1455	7	2012	Jul-12	3.263	7	0	4	1	27190.72535	0.612	77862	0.0082	7105.317746	0	0	0	1	2.079441542	8.868739491	1.609437912	0.693147181	0	0	-6444.07396	122.2732712
48453001910	7	1456	7	2012	Jul-12	3.263	17	0	19	4	36166.09663	0.638	103750	0.0029	17139.24927	0	0	0	1	2.890371758	9.749184735	2.995732274	1.609437912	0	0	-3003.092385	165.5463948
48453001911	7	1457	7	2012	Jul-12	3.263	4	0	3	2	17512.42847	0.9	55526	0.0205	25026.39279	0	0	0	1	1.609437912	10.12772622	1.386294361	1.098612289	0	0	-64.92861516	64.34051119
48453001912	7	1458	7	2012	Jul-12	3.263	2	0	1	0	18345.52554	0.571	144563	0	7216.918042	0	0	0	1	1.098612289	8.88432183	0.693147181	0	0	0	0.02630899	43.05914908
48453001913	7	1459	7	2012	Jul-12	3.263	2	0	3	0	7123.320777	0.612	209479	0	10868.69149	0	0	0	1	1.098612289	9.293733598	1.386294361	0	0	0	-2351.230002	51.91430121
48453001914	7	1460	7	2012	Jul-12	3.263	1	0	3	1	1273.86067	0.757	85792	0.0104	12499.82848	0	0	0	1	0.693147181	9.433550199	1.386294361	0.693147181	0	0	-2807.409443	-71.38842654
48453001915	7	1461	7	2012	Jul-12	3.263	6	0	4	3	11031.53935	0.591	52356	0.0203	9232.909979	0	0	0	1	1.945910149	9.130637854	1.609437912	1.386294361	0	0	-4257.236191	-149.6632635
48453001916	7	1462	7	2012	Jul-12	3.263	7	0	9	0	13128.27898	0.579	180987	0	6936.637361	0	0	0	1	2.079441542	8.844716558	2.302585093	0	0	0	-1421.418106	20.84485694
48453001917	7	1463	7	2012	Jul-12	3.263	3	0	1	0	9800.872859	0.703	156149	0	15845.69096	0	0	0	1	1.386294361	9.670715985	0.693147181	0	0	0	-3064.252467	9.540118545
48453001918	7	1464	7	2012	Jul-12	3.263	5	0	3	0	10857.25668	0.534	148654	0	7614.209898	0	0	0	1	1.791759469	8.937902829	1.386294361	0	0	0	-826.0318705	-95.61188857
48453001919	7	1465	7	2012	Jul-12	3.263	5	0	2	0	13046.80556	0.611	148333	0.0137	24244.50271	0	0	0	1	1.791759469	10.09598642	1.098612289	0	0	0	-4952.015885	52.7504401
48453002002	7	1466	7	2012	Jul-12	3.263	2	0	2	0	2675.824479	0.826	68750	0.0238	49867.22293	0	0	0	1	1.098612289	10.81713926	1.098612289	0	0	0	-2154.262097	-79.00329265
48453002003	7	1467	7	2012	Jul-12	3.263	7	0	4	6	38793.93063	0.689	43887	0.055	50903.88149	0	0	0	1	2.079441542	10.8377141	1.609437912	1.945910149	0	0	-6270.432444	303.8628366
48453002004	7	1468	7	2012	Jul-12	3.263	2	0	0	2	28716.41894	0.826	30264	0.1254	64506.20116	0	0	0	1	1.098612289	11.07453214	0	1.098612289	0	0	-5892.887625	163.1276102
48453002005	7	1469	7	2012	Jul-12	3.263	3	0	1	1	24082.65581	0.824	39583	0.1079	80867.06585	0	0	0	1	1.386294361	11.30057429	0.693147181	0.693147181	0	0	-3232.788697	166.9024114
48453002104	7	1470	7	2012	Jul-12	3.263	5	0	1	1	32935.73612	0.73	57500	0.0697	70467.00703	0	0	0	1	1.791759469	11.16291408	0.693147181	0.693147181	0	0	-1410.994069	323.1329956
48453002105	7	1471	7	2012	Jul-12	3.263	11	0	9	3	89445.27448	0.734	26639	0.1058	77052.25706	0	0	0	1	2.48490665	11.25225211	2.302585093	1.386294361	0	0	-6778.489013	776.064851
48453002106	7	1472	7	2012	Jul-12	3.263	2	0	2	0	25385.36218	0.658	55590	0.017	57342.46885	0	0	0	1	1.098612289	10.95681423	1.098612289	0	0	0	-1197.16699	233.3265998
48453002107	7	1473	7	2012	Jul-12	3.263	9	0	7	6	29322.40241	0.59	40759	0.0096	39781.90561	0	0	0	1	2.302585093	10.59119259	2.079441542	1.945910149	0	0	-1827.123639	278.9323666
48453002108	7	1474	7	2012	Jul-12	3.263	8	0	10	3	53359.34453	0.622	29770	0.0656	36283.93838	0	0	0	1	2.197224577	10.49915801	2.397895273	1.386294361	0	0	-4325.020362	562.2690827
48453002109	7	1475	7	2012	Jul-12	3.263	5	0	10	2	32034.05515	0.598	34421	0.0808	33920.37822	0	0	0	1	1.791759469	10.43180072	2.397895273	1.098612289	0	0	-4586.771545	281.8976121
48453002110	7	1476	7	2012	Jul-12	3.263	2	0	0	0	28798.60903	0.558	31589	0.1161	34904.09269	0	0	0	1	1.098612289	10.46038802	0	0	0	0	-2668.719425	260.6388048
48453002111	7	1477	7	2012	Jul-12	3.263	8	0	8	2	30013.25172	0.613	32978	0.0778	17326.7096	0	0	0	1	2.197224577	9.76006221	2.197224577	1.098612289	0	0	-8484.711152	167.7800838
48453002112	7	1478	7	2012	Jul-12	3.263	0	0	0	0	33789.31612	0.79	36003	0.1412	82850.6329	0	0	0	1	0	11.32480673	0	0	0	0	-2925.739592	339.4476557
48453002113	7	1479	7	2012	Jul-12	3.263	4	0	2	1	15087.52581	0.706	58393	0.0194	48736.31029	0	0	0	1	1.609437912	10.79420014	1.098612289	0.693147181	0	0	-2821.425919	117.6272161
48453002201	7	1480	7	2012	Jul-12	3.263	6	0	9	1	17527.76282	0.684	37159	0.0215	9173.193867	0	0	0	1	1.945910149	9.124149807	2.302585093	0.693147181	0	0	-1112.330729	110.9764223
48453002202	7	1481	7	2012	Jul-12	3.263	7	0	1	2	68946.60313	0.63	30032	0.0393	20169.75351	0	0	0	1	2.079441542	9.911988988	0.693147181	1.098612289	0	0	0.047525464	663.7030609
48453002207	7	1482	7	2012	Jul-12	3.263	12	0	10	0	37654.08576	0.801	51103	0.0698	3245.042701	0	0	0	1	2.564949357	8.085191903	2.397895273	0	0	0	-4522.297441	292.9183439
48453002208	7	1483	7	2012	Jul-12	3.263	14	0	16	4	40586.07819	0.541	35757	0.0163	15246.2438	0	0	0	1	2.708050201	9.632154031	2.833213344	1.609437912	0	0	-3773.065972	316.9290166
48453002209	7	1484	7	2012	Jul-12	3.263	9	0	5	0	38232.96648	0.696	50954	0.0187	2948.865807	0	0	0	1	2.302585093	7.989514959	1.791759469	0	0	0	-3205.053962	186.2784796
48453002210	7	1485	7	2012	Jul-12	3.263	2	0	0	0	453.7437943	0.664	49949	0.0401	1089.618583	0	0	0	1	1.098612289	6.994500322	0	0	0	0	-540.4180703	-51.15095841
48453002211	7	1486	7	2012	Jul-12	3.263	3	0	0	0	15285.56957	0.787	44795	0	8412.708357	0	0	0	1	1.386294361	9.037617602	0	0	0	0	-318.0747173	118.6578286
48453002212	7	1487	7	2012	Jul-12	3.263	5	1	10	0	2050.472892	0.776	56953	0.0376	606.2148502	0	0	0	1	1.791759469	6.408882683	2.397895273	0	0.693147181	0	-1234.946324	-6.449912492
48453002304	7	1488	7	2012	Jul-12	3.263	9	0	5	13	45329.4012	0.831	34786	0.2305	70084.8788	0	0	0	1	2.302585093	11.15747661	1.791759469	2.63905733	0	0	-7269.906864	340.6639301
48453002307	7	1489	7	2012	Jul-12	3.263	28	0	25	3	51818.16617	0.878	32891	0.0495	72713.2213	0	0	0	1	3.36729583	11.19429226	3.258096538	1.386294361	0	0	0.015855338	440.812888
48453002308	7	1490	7	2012	Jul-12	3.263	2	0	2	1	75661.10193	0.655	37456	0.0702	50770.8913	0	0	0	1	1.098612289	10.83509816	1.098612289	0.693147181	0	0	-7993.447065	532.1385803
48453002310	7	1491	7	2012	Jul-12	3.263	8	0	8	1	11338.11122	0.672	24776	0.0358	4342.682064	0	0	0	1	2.197224577	8.376477669	2.197224577	0.693147181	0	0	-5494.365817	64.70883776
48453002312	7	1492	7	2012	Jul-12	3.263	8	0	9	2	50057.15456	0.689	29500	0.0175	40051.27658	0	0	0	1	2.197224577	10.59794079	2.302585093	1.098612289	0	0	-3718.316312	412.790306
48453002313	7	1493	7	2012	Jul-12	3.263	3	0	4	3	22147.55308	0.801	32965	0.0944	53101.52821	0	0	0	1	1.386294361	10.87997982	1.609437912	1.386294361	0	0	-4210.281436	152.178206
48453002314	7	1494	7	2012	Jul-12	3.263	6	0	4	3	18495.56083	0.852	28689	0.0967	53877.92388	0	0	0	1	1.945910149	10.89449466	1.609437912	1.386294361	0	0	-2279.270899	106.1842113
48453002315	7	1495	7	2012	Jul-12	3.263	2	0	1	2	18972.18256	0.839	30642	0.2377	192051.9796	0	0	0	1	1.098612289	12.16552655	0.693147181	1.098612289	0	0	-627.9337118	152.4859655
48453002316	7	1496	7	2012	Jul-12	3.263	8	0	4	9	33272.32691	0.849	25654	0.1261	238488.0438	0	0	0	1	2.197224577	12.38207865	1.609437912	2.302585093	0	0	-2629.832478	242.9889065
48453002317	7	1497	7	2012	Jul-12	3.263	1	0	2	0	9402.829686	0.677	16073	0.0991	41248.82007	0	0	0	1	0.693147181	10.62740203	1.098612289	0	0	0	-4084.306804	44.12159669
48453002318	7	1498	7	2012	Jul-12	3.263	1	0	2	2	45620.37382	0.703	29112	0.0556	127024.3432	0	0	0	1	0.693147181	11.7521419	1.098612289	1.098612289	0	0	-6315.347828	451.8132039
48453002319	7	1499	7	2012	Jul-12	3.263	4	0	2	0	1602.736693	0.008	77265	0	48655.54838	0	1	0	1	1.609437912	10.79254168	1.098612289	0	0	0	-983.7560453	15.22023638
48453002402	7	1500	7	2012	Jul-12	3.263	13	0	13	11	75483.78466	0.775	42175	0.0557	49460.63753	0	0	0	1	2.63905733	10.80895265	2.63905733	2.48490665	0	0	-12603.32884	618.3192289
48453002403	7	1501	7	2012	Jul-12	3.263	5	0	3	1	18852.646	0.832	44493	0	26852.73083	0	0	0	1	1.791759469	10.19816004	1.386294361	0.693147181	0	0	-5967.052161	49.09406766
48453002407	7	1502	7	2012	Jul-12	3.263	7	0	2	2	22104.82521	0.753	78554	0.0326	8893.841272	0	0	0	1	2.079441542	9.093226755	1.098612289	1.098612289	0	0	-161.2133468	35.13735594
48453002409	7	1503	7	2012	Jul-12	3.263	1	0	0	1	13736.2802	0.803	48164	0.0042	65087.20028	0	0	0	1	0.693147181	11.08349856	0	0.693147181	0	0	-724.43993	97.23634398
48453002410	7	1504	7	2012	Jul-12	3.263	6	0	4	2	20752.76212	0.772	34758	0.0677	90990.81395	0	0	0	1	1.945910149	11.41852482	1.609437912	1.098612289	0	0	-3863.542805	159.9681138
48453002411	7	1505	7	2012	Jul-12	3.263	13	0	8	8	55098.21776	0.726	36168	0.004	43211.67593	0	0	0	1	2.63905733	10.67388916	2.197224577	2.197224577	0	0	-5715.55017	368.0932375
48453002412	7	1506	7	2012	Jul-12	3.263	2	0	0	2	26020.02587	0.664	47232	0.0177	115908.0725	0	0	0	1	1.098612289	11.6605613	0	1.098612289	0	0	-3743.655969	245.8290972
48453002413	7	1507	7	2012	Jul-12	3.263	0	0	0	2	27354.85856	0.714	29968	0.0137	99470.41517	0	0	0	1	0	11.5076256	0	1.098612289	0	0	-1580.528341	246.0406554
48453002419	7	1508	7	2012	Jul-12	3.263	10	0	5	3	38110.72828	0.833	29115	0.0832	84047.49852	0	0	0	1	2.397895273	11.33914927	1.791759469	1.386294361	0	0	-3232.177567	324.8813066
48453002421	7	1509	7	2012	Jul-12	3.263	14	0	10	1	98842.9545	0.864	55881	0.0447	23503.54616	0	0	0	1	2.708050201	10.06494914	2.397895273	0.693147181	0	0	-21905.00565	688.9025799
48453002422	7	1510	7	2012	Jul-12	3.263	3	0	3	2	41750.5162	0.756	36419	0.0622	36381.46533	0	0	0	1	1.386294361	10.50184222	1.386294361	1.098612289	0	0	-8375.585031	326.4954551
48453002423	7	1511	7	2012	Jul-12	3.263	3	0	0	0	14498.95734	0.782	59897	0.039	64263.31329	0	0	0	1	1.386294361	11.07075975	0	0	0	0	-5202.057377	107.1425087
48453002424	7	1512	7	2012	Jul-12	3.263	1	0	2	2	15767.21701	0.727	44401	0.0796	34716.90059	0	0	0	1	0.693147181	10.4550107	1.098612289	1.098612289	0	0	-2918.315731	110.048914
48453002425	7	1513	7	2012	Jul-12	3.263	1	0	0	0	1759.826964	0.783	71848	0.0231	38742.02801	0	0	0	1	0.693147181	10.5647061	0	0	0	0	-2121.80396	-61.73958626
48453002426	7	1514	7	2012	Jul-12	3.263	5	0	2	1	23970.02558	0.81	54159	0	14022.96647	0	0	0	1	1.791759469	9.548523036	1.098612289	0.693147181	0	0	-3569.251171	150.0757301
48453002427	7	1515	7	2012	Jul-12	3.263	11	0	12	5	69051.12964	0.645	41199	0.0464	64436.36367	0	0	0	1	2.48490665	11.07344893	2.564949357	1.791759469	0	0	-6307.013679	653.0436691
48453002428	7	1516	7	2012	Jul-12	3.263	2	0	1	0	10378.23086	0.749	54575	0	8592.412279	0	0	0	1	1.098612289	9.058751175	0.693147181	0	0	0	-3605.263712	-38.88358048
48453002429	7	1517	7	2012	Jul-12	3.263	5	0	1	1	10617.76399	0.777	37460	0	7101.569237	0	0	0	1	1.791759469	8.868211862	0.693147181	0.693147181	0	0	-2242.970845	64.99964866
48453002430	7	1518	7	2012	Jul-12	3.263	1	0	0	0	18235.63633	0.736	41619	0	43302.8456	0	0	0	1	0.693147181	10.67599672	0	0	0	0	-1791.393103	196.269812
48453002431	7	1519	7	2012	Jul-12	3.263	13	0	16	2	69728.23241	0.812	59398	0.0034	9649.879581	0	0	0	1	2.63905733	9.174804338	2.833213344	1.098612289	0	0	-13645.53018	445.0730777
48453002432	7	1520	7	2012	Jul-12	3.263	4	0	2	0	11750.07582	0.62	37500	0.0348	1267.410378	0	0	0	1	1.609437912	7.145519725	1.098612289	0	0	0	-3063.83964	46.45810032
48453002433	7	1521	7	2012	Jul-12	3.263	8	0	4	0	23288.33789	0.743	59906	0.015	2155.752734	0	0	0	1	2.197224577	7.676359006	1.609437912	0	0	0	-3043.911455	146.9341658
48453002434	7	1522	7	2012	Jul-12	3.263	0	0	0	0	400.5993525	0.629	56677	0	878.9177214	0	0	0	1	0	6.779828405	0	0	0	0	-1014.008108	-29.30758096
48453002435	7	1523	7	2012	Jul-12	3.263	10	0	9	0	31345.98301	0.676	46033	0.0058	3823.566149	0	0	0	1	2.397895273	8.249200315	2.302585093	0	0	0	0.082865622	160.6869761
48453002436	7	1524	7	2012	Jul-12	3.263	5	0	4	0	7536.412998	0.742	45714	0.0085	1116.602673	0	0	0	1	1.791759469	7.0189412	1.609437912	0	0	0	-2532.011994	47.05094799
48453002500	7	1525	7	2012	Jul-12	3.263	5	0	1	1	23839.30061	0.782	59392	0.0371	45447.27582	0	0	0	1	1.791759469	10.72433016	0.693147181	0.693147181	0	0	-4027.117784	65.54400989
48453980000	7	1526	7	2012	Jul-12	3.263	4	0	2	1	16331.89769	0	77265	0	315.4665593	0	1	0	1	1.609437912	5.757217578	1.098612289	0.693147181	0	0	-10049.19656	-178.7836405
48453000101	8	1527	8	2012	Aug-12	3.521	5	0	6	3	23862.05774	0.665	68939	0.0168	32504.51947	0	0	0	1	1.791759469	10.38916518	1.945910149	1.386294361	0	0	-5144.5066	125.0993
48453000102	8	1528	8	2012	Aug-12	3.521	2	0	1	1	3260.999066	0.604	143393	0.0233	12144.51551	0	0	0	1	1.098612289	9.404715287	0.693147181	0.693147181	0	0	-2998.840098	-37.80780672
48453000203	8	1529	8	2012	Aug-12	3.521	2	0	1	1	18609.94555	0.637	44083	0.0165	35731.49984	0	0	0	1	1.098612289	10.48381591	0.693147181	0.693147181	0	0	-3506.827592	58.51023313
48453000204	8	1530	8	2012	Aug-12	3.521	17	0	11	3	32560.63875	0.697	48494	0.036	45278.45291	0	0	0	1	2.890371758	10.72060863	2.48490665	1.386294361	0	0	-8380.52075	143.1670772
48453000205	8	1531	8	2012	Aug-12	3.521	4	0	5	0	10384.92899	0.832	44375	0.0771	62226.05654	0	0	0	1	1.609437912	11.03854518	1.791759469	0	0	0	-2588.05265	-55.79753212
48453000206	8	1532	8	2012	Aug-12	3.521	2	0	1	2	17276.53045	0.716	61354	0.0291	60656.67786	0	0	0	1	1.098612289	11.0130015	0.693147181	1.098612289	0	0	-4177.6295	79.41608657
48453000302	8	1533	8	2012	Aug-12	3.521	6	0	12	5	12848.74287	0.717	32731	0.0754	72756.43487	0	0	0	1	1.945910149	11.19488638	2.564949357	1.791759469	0	0	-7388.261547	-75.70495821
48453000304	8	1534	8	2012	Aug-12	3.521	3	0	0	0	10177.73363	0.803	41229	0.0616	75920.53059	0	0	0	1	1.386294361	11.23745559	0	0	0	0	-3287.998641	20.09529637
48453000305	8	1535	8	2012	Aug-12	3.521	1	0	1	1	13708.28951	0.826	37734	0.0277	62264.89041	0	0	0	1	0.693147181	11.03916905	0.693147181	0.693147181	0	0	-4097.757009	87.85101377
48453000306	8	1536	8	2012	Aug-12	3.521	10	0	4	1	49507.13023	0.782	64211	0.0332	18311.85977	0	0	0	1	2.397895273	9.815358812	1.609437912	0.693147181	0	0	0.018493621	83.9291814
48453000307	8	1537	8	2012	Aug-12	3.521	7	0	1	3	19971.11946	0.796	60942	0.0122	39586.87599	0	0	0	1	2.079441542	10.58627819	0.693147181	1.386294361	0	0	-2078.918983	164.8123034
48453000401	8	1538	8	2012	Aug-12	3.521	11	0	4	3	2014.521023	0.754	39469	0.0503	40654.54565	0	0	0	1	2.48490665	10.61289053	1.609437912	1.386294361	0	0	-7661.489863	-428.4315585
48453000402	8	1539	8	2012	Aug-12	3.521	9	0	9	1	13845.71534	0.741	37692	0.0794	48571.54036	0	0	0	1	2.302585093	10.79081364	2.302585093	0.693147181	0	0	-2064.440124	52.44993762
48453000500	8	1540	8	2012	Aug-12	3.521	4	0	4	0	6205.16055	0.737	32472	0.0785	113230.9059	0	0	0	1	1.609437912	11.63719326	1.609437912	0	0	0	-3326.294896	-35.89508962
48453000601	8	1541	8	2012	Aug-12	3.521	2	0	0	0	93.20865451	0.294	6458	0.038	239246.1909	0	0	0	1	1.098612289	12.38525257	0	0	0	0	-5070.746712	-1027.504943
48453000603	8	1542	8	2012	Aug-12	3.521	8	0	7	5	7581.318357	0.397	6832	0.0691	272850.8866	0	0	0	1	2.197224577	12.51668439	2.079441542	1.791759469	0	0	-3703.542443	-175.5685268
48453000604	8	1543	8	2012	Aug-12	3.521	7	0	4	8	3727.634029	0.408	9413	0.2178	224653.8852	0	0	0	1	2.079441542	12.32232066	1.609437912	2.197224577	0	0	-3220.417556	-205.4308072
48453000700	8	1544	8	2012	Aug-12	3.521	15	0	4	1	31704.99776	0.689	39018	0.0853	21498.51353	0	0	0	1	2.772588722	9.975785587	1.609437912	0.693147181	0	0	-11613.0346	23.90273089
48453000801	8	1545	8	2012	Aug-12	3.521	0	0	0	2	16996.51909	0.572	40536	0.0744	32301.42279	0	0	0	1	0	10.38289752	0	1.098612289	0	0	-1058.583638	91.79393658
48453000802	8	1546	8	2012	Aug-12	3.521	5	0	5	1	25687.91056	0.714	23023	0.1959	56613.90259	0	0	0	1	1.791759469	10.94402753	1.791759469	0.693147181	0	0	-1946.937855	244.072342
48453000803	8	1547	8	2012	Aug-12	3.521	10	0	4	1	9987.674164	0.712	50114	0.0805	41841.83812	0	0	0	1	2.397895273	10.64167593	1.609437912	0.693147181	0	0	-1939.289621	35.82332444
48453000804	8	1548	8	2012	Aug-12	3.521	7	0	3	4	20704.07991	0.666	31492	0.1105	61249.31068	0	0	0	1	2.079441542	11.0227242	1.386294361	1.609437912	0	0	-1452.208851	169.1040362
48453000901	8	1549	8	2012	Aug-12	3.521	2	0	1	9	8281.177749	0.686	40556	0.045	63563.27297	0	0	0	1	1.098612289	11.05980685	0.693147181	2.302585093	0	0	-385.3272462	-12.31291152
48453000902	8	1550	8	2012	Aug-12	3.521	22	0	10	17	48095.6217	0.639	33634	0.0584	49028.71333	0	0	0	1	3.135494216	10.80018179	2.397895273	2.890371758	0	0	-13086.45892	236.7946863
48453001000	8	1551	8	2012	Aug-12	3.521	8	0	7	7	11112.01442	0.629	29286	0.0524	42946.80066	0	0	0	1	2.197224577	10.66774072	2.079441542	2.079441542	0	0	-2507.408524	-22.29146839
48453001100	8	1552	8	2012	Aug-12	3.521	30	0	9	47	36480.56072	0.679	91774	0.0518	44685.69949	0	0	0	1	3.433987204	10.70743119	2.302585093	3.871201011	0	0	-32340.72128	-674.9010125
48453001200	8	1553	8	2012	Aug-12	3.521	10	0	7	28	29751.75903	0.835	62338	0.0255	47115.60415	0	0	0	1	2.397895273	10.76038075	2.079441542	3.36729583	0	0	-6226.092449	-16.88219663
48453001303	8	1554	8	2012	Aug-12	3.521	12	0	5	2	18602.46985	0.842	82560	0.0162	40004.22987	0	0	0	1	2.564949357	10.59676547	1.791759469	1.098612289	0	0	0.027396081	-91.13610243
48453001304	8	1555	8	2012	Aug-12	3.521	5	0	6	1	11223.66084	0.826	57083	0	56221.09837	0	0	0	1	1.791759469	10.93706517	1.945910149	0.693147181	0	0	-3198.541991	21.13163567
48453001305	8	1556	8	2012	Aug-12	3.521	18	0	14	19	18635.57037	0.78	63883	0.0407	49561.39267	0	0	0	1	2.944438979	10.81098761	2.708050201	2.995732274	0	0	-12362.01132	-150.2935354
48453001307	8	1557	8	2012	Aug-12	3.521	4	0	5	3	18472.30073	0.791	38198	0.0575	55380.38114	0	0	0	1	1.609437912	10.92199874	1.791759469	1.386294361	0	0	-1141.206236	88.05572011
48453001308	8	1558	8	2012	Aug-12	3.521	3	0	2	6	28803.06408	0.787	45242	0.111	59593.14217	0	0	0	1	1.386294361	10.99531256	1.098612289	1.945910149	0	0	-3658.413432	180.0728151
48453001401	8	1559	8	2012	Aug-12	3.521	2	0	0	1	13125.23032	0.786	68458	0.0195	59458.88963	0	0	0	1	1.098612289	10.99305724	0	0.693147181	0	0	-835.5575941	-5.005023413
48453001402	8	1560	8	2012	Aug-12	3.521	2	0	2	3	5749.442294	0.84	56016	0.0272	56611.8615	0	0	0	1	1.098612289	10.94399147	1.098612289	1.386294361	0	0	-2642.616998	11.9635012
48453001403	8	1561	8	2012	Aug-12	3.521	23	0	20	2	2528.572119	0.867	39496	0.0926	46027.44158	0	0	0	1	3.17805383	10.73701478	3.044522438	1.098612289	0	0	-2359.431321	-28.57919166
48453001501	8	1562	8	2012	Aug-12	3.521	7	0	5	2	14123.57259	0.714	66295	0.0022	37764.81714	0	0	0	1	2.079441542	10.53915966	1.791759469	1.098612289	0	0	-4911.339045	-63.32709698
48453001503	8	1563	8	2012	Aug-12	3.521	11	0	5	3	56989.15728	0.813	45398	0.1196	30817.8923	0	0	0	1	2.48490665	10.33588317	1.791759469	1.386294361	0	0	-11836.62746	327.9189183
48453001504	8	1564	8	2012	Aug-12	3.521	8	0	5	2	25968.01132	0.75	64110	0.0705	51054.84222	0	0	0	1	2.197224577	10.84067526	1.791759469	1.098612289	0	0	0.000617022	64.82951687
48453001505	8	1565	8	2012	Aug-12	3.521	3	0	2	1	8701.023283	0.784	49239	0.0669	57523.14035	0	0	0	1	1.386294361	10.95995997	1.098612289	0.693147181	0	0	-5446.017458	-24.78299563
48453001602	8	1566	8	2012	Aug-12	3.521	13	0	5	4	9099.681901	0.707	51778	0.0221	30117.54395	0	0	0	1	2.63905733	10.31289634	1.791759469	1.609437912	0	0	-3752.712612	3.411898634
48453001603	8	1567	8	2012	Aug-12	3.521	6	0	5	3	2486.034776	0.741	121622	0.0087	50082.46508	0	0	0	1	1.945910149	10.82144619	1.791759469	1.386294361	0	0	-3090.605991	-48.52263607
48453001604	8	1568	8	2012	Aug-12	3.521	1	0	0	1	2403.821324	0.606	135750	0	32219.79538	0	0	0	1	0.693147181	10.38036734	0	0.693147181	0	0	-2174.395528	-48.30629381
48453001605	8	1569	8	2012	Aug-12	3.521	7	0	1	7	516.6159311	0.77	80393	0.0136	54192.55165	0	0	0	1	2.079441542	10.90031721	0.693147181	2.079441542	0	0	-2179.604669	-126.0234879
48453001606	8	1570	8	2012	Aug-12	3.521	3	0	1	0	8142.817621	0.134	77265	0	23837.50938	0	0	1	1	1.386294361	10.07905759	0.693147181	0	0	0	-799.5431558	90.45324308
48453001705	8	1571	8	2012	Aug-12	3.521	5	0	6	1	12607.51617	0.63	104375	0.0052	23218.3093	0	0	0	1	1.791759469	10.05273951	1.945910149	0.693147181	0	0	-3769.559167	71.036604
48453001706	8	1572	8	2012	Aug-12	3.521	5	0	3	0	13863.02403	0.726	63534	0.003	37786.33238	0	0	0	1	1.791759469	10.5397292	1.386294361	0	0	0	-1082.971164	66.55152071
48453001707	8	1573	8	2012	Aug-12	3.521	7	0	13	6	16974.29274	0.671	70889	0.0208	47002.49477	0	0	0	1	2.079441542	10.75797723	2.63905733	1.945910149	0	0	-1205.157378	-6.411822707
48453001712	8	1574	8	2012	Aug-12	3.521	11	0	7	0	37439.63169	0.664	46091	0.0685	46929.17996	0	0	0	1	2.48490665	10.75641624	2.079441542	0	0	0	-6623.363027	253.2564864
48453001713	8	1575	8	2012	Aug-12	3.521	0	0	0	0	21236.85686	0.72	50643	0.0082	41113.8714	0	0	0	1	0	10.62412517	0	0	0	0	-2418.614578	117.3820902
48453001714	8	1576	8	2012	Aug-12	3.521	6	0	2	1	79150.43407	0.736	79223	0.0237	18648.87884	0	0	0	1	1.945910149	9.833594929	1.098612289	0.693147181	0	0	0.035382158	462.3992543
48453001716	8	1577	8	2012	Aug-12	3.521	5	0	3	1	8252.885779	0.738	111950	0.0087	6386.01118	0	0	0	1	1.791759469	8.762021704	1.386294361	0.693147181	0	0	-2042.711372	-52.34342788
48453001718	8	1578	8	2012	Aug-12	3.521	7	0	6	3	30659.21706	0.69	74386	0.0224	43081.91282	0	0	0	1	2.079441542	10.67088174	1.945910149	1.386294361	0	0	-5843.962646	225.3204101
48453001719	8	1579	8	2012	Aug-12	3.521	5	0	0	0	15376.56698	0.641	136992	0	20252.15947	0	0	0	1	1.791759469	9.916066084	0	0	0	0	-2474.736097	142.6807276
48453001722	8	1580	8	2012	Aug-12	3.521	16	0	9	7	46128.33961	0.894	49609	0.0401	40314.35033	0	0	0	1	2.833213344	10.60448758	2.302585093	2.079441542	0	0	-12994.64857	324.3064034
48453001728	8	1581	8	2012	Aug-12	3.521	5	0	2	1	22133.41776	0.786	67426	0	52784.87366	0	0	0	1	1.791759469	10.87399889	1.098612289	0.693147181	0	0	-5183.694983	109.2445974
48453001729	8	1582	8	2012	Aug-12	3.521	5	0	4	0	12556.89956	0.814	70222	0.0045	41894.60253	0	0	0	1	1.791759469	10.64293615	1.609437912	0	0	0	-3568.721468	53.87691907
48453001733	8	1583	8	2012	Aug-12	3.521	2	0	1	0	3065.626888	0.688	118656	0.0191	4417.900463	0	0	0	1	1.098612289	8.39364618	0.693147181	0	0	0	-1945.835116	-33.47152087
48453001737	8	1584	8	2012	Aug-12	3.521	9	0	11	2	16489.33927	0.779	111003	0	33794.8816	0	0	0	1	2.302585093	10.42809423	2.48490665	1.098612289	0	0	-8110.831179	-81.15054075
48453001738	8	1585	8	2012	Aug-12	3.521	2	0	3	0	12301.49287	0.707	98591	0.0047	37818.99496	0	0	0	1	1.098612289	10.54059321	1.386294361	0	0	0	-7867.979846	-89.35873062
48453001740	8	1586	8	2012	Aug-12	3.521	6	0	7	0	14381.37966	0.728	76906	0.0033	25673.93709	0	0	0	1	1.945910149	10.15327058	2.079441542	0	0	0	-1032.403161	5.501956992
48453001741	8	1587	8	2012	Aug-12	3.521	5	0	2	0	14244.52079	0.599	83342	0	5279.519749	0	0	0	1	1.791759469	8.571779809	1.098612289	0	0	0	-4674.067171	133.6839392
48453001742	8	1588	8	2012	Aug-12	3.521	3	0	0	0	31220.66052	0.777	73068	0.0109	7662.945863	0	0	0	1	1.386294361	8.944282256	0	0	0	0	-4274.572708	182.1293867
48453001745	8	1589	8	2012	Aug-12	3.521	5	0	3	1	16020.34031	0.693	89427	0.0202	20780.01691	0	0	0	1	1.791759469	9.9417952	1.386294361	0.693147181	0	0	-1800.694093	119.761181
48453001746	8	1590	8	2012	Aug-12	3.521	2	0	1	0	25321.41781	0.808	60953	0.0266	44881.82152	0	0	0	1	1.098612289	10.71181041	0.693147181	0	0	0	-4679.038898	213.5858994
48453001747	8	1591	8	2012	Aug-12	3.521	5	0	2	1	26041.88041	0.729	57361	0.0407	62527.7956	0	0	0	1	1.791759469	11.04338246	1.098612289	0.693147181	0	0	-7495.758416	176.1617326
48453001748	8	1592	8	2012	Aug-12	3.521	4	0	0	0	27454.45633	0.769	78783	0	28875.45384	0	0	0	1	1.609437912	10.2707818	0	0	0	0	0.01019563	123.9862854
48453001749	8	1593	8	2012	Aug-12	3.521	0	0	0	1	32489.44712	0.744	54531	0.0131	36873.41319	0	0	0	1	0	10.51527318	0	0.693147181	0	0	-6529.970935	185.4318053
48453001750	8	1594	8	2012	Aug-12	3.521	11	0	10	1	93677.2294	0.82	60395	0.0045	22723.73107	0	0	0	1	2.48490665	10.03120908	2.397895273	0.693147181	0	0	0.017530481	353.3706677
48453001751	8	1595	8	2012	Aug-12	3.521	1	0	2	0	8669.932683	0.591	106919	0	35441.35991	0	0	0	1	0.693147181	10.47566299	1.098612289	0	0	0	-2054.30687	47.02808134
48453001752	8	1596	8	2012	Aug-12	3.521	8	0	8	3	14466.27969	0.757	31126	0.0624	113762.8069	0	0	0	1	2.197224577	11.64187971	2.197224577	1.386294361	0	0	-2369.258119	87.02229931
48453001753	8	1597	8	2012	Aug-12	3.521	3	0	0	4	85534.01697	0.886	59022	0.0267	13480.69039	0	0	0	1	1.386294361	9.509087776	0	1.609437912	0	0	0.057567123	387.1441902
48453001754	8	1598	8	2012	Aug-12	3.521	9	0	10	7	27522.15806	0.693	59464	0.0069	39130.64347	0	0	0	1	2.302585093	10.57468671	2.397895273	2.079441542	0	0	-5023.136597	107.0104542
48453001755	8	1599	8	2012	Aug-12	3.521	0	0	0	0	4080.686969	0.705	163451	0	21884.94466	0	0	0	1	0	9.993599913	0	0	0	0	-1687.538726	-75.17511652
48453001756	8	1600	8	2012	Aug-12	3.521	3	0	2	2	17954.2685	0.794	78011	0.0046	52694.06164	0	0	0	1	1.386294361	10.87227702	1.098612289	1.098612289	0	0	-3316.21795	155.682895
48453001757	8	1601	8	2012	Aug-12	3.521	1	0	1	0	4477.355317	0.625	106042	0.0095	23618.2672	0	0	0	1	0.693147181	10.06981806	0.693147181	0	0	0	-919.3397618	13.8290015
48453001760	8	1602	8	2012	Aug-12	3.521	3	0	0	0	22775.50361	0.74	125997	0.0015	12254.15233	0	0	0	1	1.386294361	9.413701726	0	0	0	0	-8912.670041	-42.90361528
48453001761	8	1603	8	2012	Aug-12	3.521	2	0	1	2	3974.263226	0.72	126476	0.0112	6400.571583	0	0	0	1	1.098612289	8.764298799	0.693147181	1.098612289	0	0	-5099.128921	-52.99093256
48453001764	8	1604	8	2012	Aug-12	3.521	4	0	0	0	5512.520578	0.67	85721	0.0108	1311.805453	0	0	0	1	1.609437912	7.179921693	0	0	0	0	-4623.36416	-99.59983175
48453001765	8	1605	8	2012	Aug-12	3.521	13	0	10	1	24425.91438	0.736	105033	0.0165	4518.817701	0	0	0	1	2.63905733	8.41622694	2.397895273	0.693147181	0	0	0.060637711	-256.9804
48453001766	8	1606	8	2012	Aug-12	3.521	5	0	2	0	11139.70847	0.639	52708	0.013	723.1368291	0	0	0	1	1.791759469	6.584980365	1.098612289	0	0	0	-4365.517654	-26.57294583
48453001768	8	1607	8	2012	Aug-12	3.521	7	0	2	0	10038.31324	0.714	97197	0.001	717.327251	0	0	0	1	2.079441542	6.576925247	1.098612289	0	0	0	-7325.477302	-134.2936519
48453001769	8	1608	8	2012	Aug-12	3.521	8	0	1	0	12807.1967	0.717	76132	0	16370.56148	0	0	0	1	2.197224577	9.703301052	0.693147181	0	0	0	-3847.486192	17.18424317
48453001770	8	1609	8	2012	Aug-12	3.521	2	0	1	0	9937.819331	0.705	134792	0	23982.16495	0	0	0	1	1.098612289	10.0851074	0.693147181	0	0	0	-6311.117853	-28.33581345
48453001771	8	1610	8	2012	Aug-12	3.521	3	0	0	0	700.4232578	0.584	100655	0	14636.3133	0	0	0	1	1.386294361	9.591329253	0	0	0	0	-3623.420187	-105.0122479
48453001772	8	1611	8	2012	Aug-12	3.521	7	0	2	0	8123.687453	0.811	68333	0	11464.35028	0	0	0	1	2.079441542	9.347084747	1.098612289	0	0	0	-3308.131374	17.52788961
48453001773	8	1612	8	2012	Aug-12	3.521	3	0	1	0	17748.00479	0.595	125577	0	10741.04832	0	0	0	1	1.386294361	9.281921069	0.693147181	0	0	0	-3098.839613	-96.57110333
48453001774	8	1613	8	2012	Aug-12	3.521	4	0	3	0	22866.61005	0.736	98606	0.0078	46624.7404	0	0	0	1	1.609437912	10.74990804	1.386294361	0	0	0	0.039378354	50.08629518
48453001775	8	1614	8	2012	Aug-12	3.521	1	0	1	0	1835.500772	0.672	111250	0	7186.418086	0	0	0	1	0.693147181	8.880087288	0.693147181	0	0	0	-2324.951219	-118.2881305
48453001776	8	1615	8	2012	Aug-12	3.521	1	0	0	0	9349.817777	0.866	79125	0	34065.92498	0	0	0	1	0.693147181	10.43608225	0	0	0	0	-3506.229474	30.72436648
48453001777	8	1616	8	2012	Aug-12	3.521	2	0	1	0	15306.03959	0.798	67321	0	57364.14707	0	0	0	1	1.098612289	10.9571922	0.693147181	0	0	0	-3660.205702	96.37159525
48453001778	8	1617	8	2012	Aug-12	3.521	8	0	5	0	10635.39327	0.588	81607	0.0316	10998.85404	0	0	0	1	2.197224577	9.305637283	1.791759469	0	0	0	-7635.659078	-62.03067291
48453001779	8	1618	8	2012	Aug-12	3.521	3	0	0	0	5394.928506	0.63	74146	0	7040.273501	0	0	0	1	1.386294361	8.859544328	0	0	0	0	-2823.232492	-69.07379831
48453001780	8	1619	8	2012	Aug-12	3.521	2	0	3	0	532.7445893	0.594	60714	0.0109	1865.6205	0	0	0	1	1.098612289	7.531884856	1.386294361	0	0	0	-3402.198597	-104.9238149
48453001781	8	1620	8	2012	Aug-12	3.521	1	0	3	0	3823.493692	0.625	93324	0	26892.13754	0	0	0	1	0.693147181	10.19962642	1.386294361	0	0	0	-2275.059254	8.976267057
48453001782	8	1621	8	2012	Aug-12	3.521	0	0	0	0	3447.018382	0.686	113333	0	43165.46245	0	0	0	1	0	10.67281914	0	0	0	0	-1061.109744	-66.59351501
48453001783	8	1622	8	2012	Aug-12	3.521	1	0	0	0	12617.48543	0.673	105250	0.0083	10345.46124	0	0	0	1	0.693147181	9.244399831	0	0	0	0	-1648.591751	79.20640399
48453001784	8	1623	8	2012	Aug-12	3.521	2	0	0	0	13246.97536	0.679	153056	0.0156	8393.931209	0	0	0	1	1.098612289	9.035383375	0	0	0	0	-2297.645377	-77.71284235
48453001785	8	1624	8	2012	Aug-12	3.521	4	0	3	1	39991.63117	0.893	54116	0.0297	30996.38854	0	0	0	1	1.609437912	10.34165824	1.386294361	0.693147181	0	0	0.030336526	243.6969695
48453001786	8	1625	8	2012	Aug-12	3.521	2	0	1	0	5789.004954	0.809	56141	0.0196	64329.50595	0	0	0	1	1.098612289	11.07178923	0.693147181	0	0	0	-2942.301738	-60.57097
48453001804	8	1626	8	2012	Aug-12	3.521	17	0	13	4	43330.01118	0.765	33223	0.0233	75898.20798	0	0	0	1	2.890371758	11.23716153	2.63905733	1.609437912	0	0	-7559.460971	384.2962531
48453001805	8	1627	8	2012	Aug-12	3.521	6	0	4	5	46699.35944	0.812	33295	0.0619	85976.04611	0	0	0	1	1.945910149	11.36183563	1.609437912	1.791759469	0	0	-3744.248475	413.3195464
48453001806	8	1628	8	2012	Aug-12	3.521	6	0	11	8	54341.90109	0.729	26936	0.0614	89421.69102	0	0	0	1	1.945910149	11.40112974	2.48490665	2.197224577	0	0	0.016826638	461.2651304
48453001811	8	1629	8	2012	Aug-12	3.521	7	0	5	0	35083.33568	0.783	34112	0.0223	63279.15164	0	0	0	1	2.079441542	11.055327	1.791759469	0	0	0	-2937.065854	359.764756
48453001812	8	1630	8	2012	Aug-12	3.521	16	0	11	7	65954.19082	0.718	26244	0.0926	88339.01938	0	0	0	1	2.833213344	11.3889485	2.48490665	2.079441542	0	0	-7485.558394	629.446488
48453001813	8	1631	8	2012	Aug-12	3.521	21	0	18	7	87551.83312	0.768	32774	0.0524	51040.68363	0	0	0	1	3.091042453	10.8403979	2.944438979	2.079441542	0	0	-8590.549665	853.4333502
48453001817	8	1632	8	2012	Aug-12	3.521	7	0	3	6	39322.74804	0.77	46623	0.0714	40700.59066	0	0	0	1	2.079441542	10.61402245	1.386294361	1.945910149	0	0	-8530.616461	190.248398
48453001818	8	1633	8	2012	Aug-12	3.521	14	0	15	7	72269.43176	0.733	50108	0.0218	60052.43376	0	0	0	1	2.708050201	11.00299001	2.772588722	2.079441542	0	0	0.011010339	528.888089
48453001819	8	1634	8	2012	Aug-12	3.521	6	0	13	9	64254.43638	0.766	29093	0.095	153364.508	0	0	0	1	1.945910149	11.94057929	2.63905733	2.302585093	0	0	-3328.608056	674.043983
48453001820	8	1635	8	2012	Aug-12	3.521	3	0	2	3	59825.14224	0.814	31971	0.0972	104766.9283	0	0	0	1	1.386294361	11.55950298	1.098612289	1.386294361	0	0	0.008845956	500.4908799
48453001821	8	1636	8	2012	Aug-12	3.521	2	0	0	0	44816.04963	0.756	44481	0.0268	59307.62683	0	0	0	1	1.098612289	10.99051005	0	0	0	0	-4533.53008	418.824612
48453001822	8	1637	8	2012	Aug-12	3.521	3	0	2	5	51303.11171	0.774	32002	0.1001	114415.986	0	0	0	1	1.386294361	11.64760483	1.098612289	1.791759469	0	0	0.029245895	398.3916654
48453001823	8	1638	8	2012	Aug-12	3.521	11	0	10	5	80532.52478	0.745	29967	0.0644	75875.35082	0	0	0	1	2.48490665	11.23686033	2.397895273	1.791759469	0	0	-6122.393869	767.0765458
48453001824	8	1639	8	2012	Aug-12	3.521	0	0	0	0	8013.372935	0.766	51548	0.0039	35571.77485	0	0	0	1	0	10.47933587	0	0	0	0	-318.0285182	44.71734239
48453001826	8	1640	8	2012	Aug-12	3.521	10	0	9	2	14868.07667	0.813	60231	0.0217	18208.40437	0	0	0	1	2.397895273	9.809693463	2.302585093	1.098612289	0	0	-3163.118532	26.75839582
48453001828	8	1641	8	2012	Aug-12	3.521	0	0	0	0	9632.409988	0.815	94722	0.0128	43916.0422	0	0	0	1	0	10.69005773	0	0	0	0	-4213.763564	57.07209805
48453001829	8	1642	8	2012	Aug-12	3.521	0	0	0	1	8654.425511	0.899	54308	0.023	44416.57413	0	0	0	1	0	10.70139048	0	0.693147181	0	0	-2270.538181	42.77314067
48453001832	8	1643	8	2012	Aug-12	3.521	2	0	0	1	13140.27569	0.747	44184	0.012	55798.37058	0	0	0	1	1.098612289	10.92951787	0	0.693147181	0	0	-914.0290699	112.2245561
48453001833	8	1644	8	2012	Aug-12	3.521	15	1	20	1	70110.87287	0.703	49390	0.0127	68584.54325	0	0	0	1	2.772588722	11.13583705	3.044522438	0.693147181	0.693147181	0	0.03096187	630.532105
48453001834	8	1645	8	2012	Aug-12	3.521	10	0	15	2	58579.85554	0.827	55649	0.0139	14498.40371	0	0	0	1	2.397895273	9.581862804	2.772588722	1.098612289	0	0	-11174.96826	399.1590866
48453001835	8	1646	8	2012	Aug-12	3.521	1	0	0	1	27476.51996	0.74	45918	0	56327.11288	0	0	0	1	0.693147181	10.93894903	0	0.693147181	0	0	-2737.142201	242.299482
48453001839	8	1647	8	2012	Aug-12	3.521	17	0	22	2	91270.9918	0.802	58655	0.0099	21385.45963	0	0	0	1	2.890371758	9.970513273	3.135494216	1.098612289	0	0	-12703.76614	668.8968914
48453001840	8	1648	8	2012	Aug-12	3.521	9	0	11	3	65232.83502	0.772	53161	0.023	27159.00618	0	0	0	1	2.302585093	10.20950081	2.48490665	1.386294361	0	0	-9098.749823	463.2500231
48453001841	8	1649	8	2012	Aug-12	3.521	4	0	1	0	86269.53377	0.77	72365	0.0078	47969.95887	0	0	0	1	1.609437912	10.77835108	0.693147181	0	0	0	0.016580121	557.6952068
48453001842	8	1650	8	2012	Aug-12	3.521	8	0	5	0	30975.94424	0.776	58382	0.0087	7162.09061	0	0	0	1	2.197224577	8.876696816	1.791759469	0	0	0	-4718.192024	69.61173336
48453001843	8	1651	8	2012	Aug-12	3.521	2	0	4	0	13642.38562	0.814	78929	0.0165	57569.28249	0	0	0	1	1.098612289	10.96076178	1.609437912	0	0	0	-2985.989604	142.1899665
48453001844	8	1652	8	2012	Aug-12	3.521	0	0	0	2	11652.45503	0.755	45441	0.0271	99730.55491	0	0	0	1	0	11.5102374	0	1.098612289	0	0	-2206.510996	70.99391746
48453001845	8	1653	8	2012	Aug-12	3.521	2	0	5	0	21329.42403	0.763	62625	0.0288	33764.25598	0	0	0	1	1.098612289	10.42718762	1.791759469	0	0	0	-2610.642277	149.3674994
48453001846	8	1654	8	2012	Aug-12	3.521	2	0	2	1	784.5007098	0.717	94205	0	11619.4826	0	0	0	1	1.098612289	9.360524561	1.098612289	0.693147181	0	0	-1493.467277	-46.77889208
48453001847	8	1655	8	2012	Aug-12	3.521	8	0	11	1	24459.44084	0.765	76635	0.028	64769.16447	0	0	0	1	2.197224577	11.07860035	2.48490665	0.693147181	0	0	-5120.455088	171.7198118
48453001848	8	1656	8	2012	Aug-12	3.521	10	0	10	3	78760.15586	0.766	51201	0.0081	39627.54805	0	0	0	1	2.397895273	10.58730505	2.397895273	1.386294361	0	0	-9602.037974	692.8068108
48453001849	8	1657	8	2012	Aug-12	3.521	16	0	9	4	115429.0278	0.906	53986	0.0361	20990.04425	0	0	0	1	2.833213344	9.951851161	2.302585093	1.609437912	0	0	0.071215634	252.3389684
48453001850	8	1658	8	2012	Aug-12	3.521	8	0	5	4	45763.9315	0.854	39048	0.0083	69898.58464	0	0	0	1	2.197224577	11.15481499	1.791759469	1.609437912	0	0	-10106.43654	398.3510016
48453001851	8	1659	8	2012	Aug-12	3.521	2	0	1	0	55314.03827	0.739	53299	0.013	33067.17414	0	0	0	1	1.098612289	10.40632659	0.693147181	0	0	0	-10049.00944	372.4531345
48453001853	8	1660	8	2012	Aug-12	3.521	0	0	0	0	6715.11631	0.85	84028	0	53879.39666	0	0	0	1	0	10.89452199	0	0	0	0	-2979.143976	33.34176474
48453001854	8	1661	8	2012	Aug-12	3.521	2	0	1	0	19358.08121	0.73	51694	0	947.880152	0	0	0	1	1.098612289	6.855282502	0.693147181	0	0	0	-1170.198181	100.9276412
48453001855	8	1662	8	2012	Aug-12	3.521	5	0	8	0	101618.3514	0.737	73557	0.0199	20880.95205	0	0	0	1	1.791759469	9.946640527	2.197224577	0	0	0	0.072262151	339.6394961
48453001856	8	1663	8	2012	Aug-12	3.521	14	0	7	0	31476.52968	0.689	75066	0.0079	2665.722703	0	0	0	1	2.708050201	7.888605545	2.079441542	0	0	0	-3925.962897	170.4454609
48453001857	8	1664	8	2012	Aug-12	3.521	7	0	5	0	57604.09207	0.786	64763	0	21100.28513	0	0	0	1	2.079441542	9.957089224	1.791759469	0	0	0	-12936.17748	369.7192275
48453001858	8	1665	8	2012	Aug-12	3.521	7	0	4	0	87687.33358	0.768	97938	0.0053	13745.70083	0	0	0	1	2.079441542	9.528554135	1.609437912	0	0	0	0.023615833	307.4948886
48453001859	8	1666	8	2012	Aug-12	3.521	0	0	0	0	5450.682307	0.8	92344	0	590.9736438	0	0	0	1	0	6.383462113	0	0	0	0	-588.195659	0.495506721
48453001860	8	1667	8	2012	Aug-12	3.521	6	0	2	0	28555.15805	0.808	47862	0.0631	57060.48775	0	0	0	1	1.945910149	10.9518847	1.098612289	0	0	0	-4104.116618	252.9116855
48453001861	8	1668	8	2012	Aug-12	3.521	0	0	0	0	21755.84384	0.801	74292	0.03	75388.13081	0	0	0	1	0	11.23041839	0	0	0	0	-3355.402413	199.8576598
48453001862	8	1669	8	2012	Aug-12	3.521	0	0	0	0	16331.48299	0.75	84947	0	38541.88634	0	0	0	1	0	10.55952683	0	0	0	0	-1228.814081	-22.4261874
48453001863	8	1670	8	2012	Aug-12	3.521	4	0	2	0	25374.4616	0.767	30596	0.0473	73452.25907	0	0	0	1	1.609437912	11.20440455	1.098612289	0	0	0	-4561.717057	167.2370405
48453001864	8	1671	8	2012	Aug-12	3.521	4	0	3	1	16270.35697	0.794	46135	0	15997.00697	0	0	0	1	1.609437912	9.680219429	1.386294361	0.693147181	0	0	-4373.960727	82.28251762
48453001901	8	1672	8	2012	Aug-12	3.521	3	0	1	0	16956.66926	0.818	66581	0.0272	36981.01983	0	0	0	1	1.386294361	10.51818712	0.693147181	0	0	0	-5285.194151	66.45656028
48453001908	8	1673	8	2012	Aug-12	3.521	10	0	8	1	25405.88099	0.612	77862	0.0082	7105.317746	0	0	0	1	2.397895273	8.868739491	2.197224577	0.693147181	0	0	-6444.07396	122.2732712
48453001910	8	1674	8	2012	Aug-12	3.521	20	0	17	4	35225.7524	0.638	103750	0.0029	17139.24927	0	0	0	1	3.044522438	9.749184735	2.890371758	1.609437912	0	0	-3003.092385	165.5463948
48453001911	8	1675	8	2012	Aug-12	3.521	2	0	0	4	17431.33638	0.9	55526	0.0205	25026.39279	0	0	0	1	1.098612289	10.12772622	0	1.609437912	0	0	-64.92861516	64.34051119
48453001912	8	1676	8	2012	Aug-12	3.521	7	0	5	0	18302.47318	0.571	144563	0	7216.918042	0	0	0	1	2.079441542	8.88432183	1.791759469	0	0	0	0.02630899	43.05914908
48453001913	8	1677	8	2012	Aug-12	3.521	1	0	2	0	6464.789136	0.612	209479	0	10868.69149	0	0	0	1	0.693147181	9.293733598	1.098612289	0	0	0	-2351.230002	51.91430121
48453001914	8	1678	8	2012	Aug-12	3.521	2	0	0	0	620.93746	0.757	85792	0.0104	12499.82848	0	0	0	1	1.098612289	9.433550199	0	0	0	0	-2807.409443	-71.38842654
48453001915	8	1679	8	2012	Aug-12	3.521	7	0	3	5	10082.83568	0.591	52356	0.0203	9232.909979	0	0	0	1	2.079441542	9.130637854	1.386294361	1.791759469	0	0	-4257.236191	-149.6632635
48453001916	8	1680	8	2012	Aug-12	3.521	9	0	1	0	12740.70826	0.579	180987	0	6936.637361	0	0	0	1	2.302585093	8.844716558	0.693147181	0	0	0	-1421.418106	20.84485694
48453001917	8	1681	8	2012	Aug-12	3.521	2	0	2	0	9000.755604	0.703	156149	0	15845.69096	0	0	0	1	1.098612289	9.670715985	1.098612289	0	0	0	-3064.252467	9.540118545
48453001918	8	1682	8	2012	Aug-12	3.521	8	0	3	0	10739.75234	0.534	148654	0	7614.209898	0	0	0	1	2.197224577	8.937902829	1.386294361	0	0	0	-826.0318705	-95.61188857
48453001919	8	1683	8	2012	Aug-12	3.521	1	0	0	0	11716.43502	0.611	148333	0.0137	24244.50271	0	0	0	1	0.693147181	10.09598642	0	0	0	0	-4952.015885	52.7504401
48453002002	8	1684	8	2012	Aug-12	3.521	3	0	1	1	2199.02815	0.826	68750	0.0238	49867.22293	0	0	0	1	1.386294361	10.81713926	0.693147181	0.693147181	0	0	-2154.262097	-79.00329265
48453002003	8	1685	8	2012	Aug-12	3.521	10	0	6	3	36872.29623	0.689	43887	0.055	50903.88149	0	0	0	1	2.397895273	10.8377141	1.945910149	1.386294361	0	0	-6270.432444	303.8628366
48453002004	8	1686	8	2012	Aug-12	3.521	7	0	5	3	27032.92633	0.826	30264	0.1254	64506.20116	0	0	0	1	2.079441542	11.07453214	1.791759469	1.386294361	0	0	-5892.887625	163.1276102
48453002005	8	1687	8	2012	Aug-12	3.521	3	0	0	8	23081.69392	0.824	39583	0.1079	80867.06585	0	0	0	1	1.386294361	11.30057429	0	2.197224577	0	0	-3232.788697	166.9024114
48453002104	8	1688	8	2012	Aug-12	3.521	5	0	7	1	32248.56666	0.73	57500	0.0697	70467.00703	0	0	0	1	1.791759469	11.16291408	2.079441542	0.693147181	0	0	-1410.994069	323.1329956
48453002105	8	1689	8	2012	Aug-12	3.521	11	0	10	4	86920.35946	0.734	26639	0.1058	77052.25706	0	0	0	1	2.48490665	11.25225211	2.397895273	1.609437912	0	0	-6778.489013	776.064851
48453002106	8	1690	8	2012	Aug-12	3.521	5	0	2	3	24843.1665	0.658	55590	0.017	57342.46885	0	0	0	1	1.791759469	10.95681423	1.098612289	1.386294361	0	0	-1197.16699	233.3265998
48453002107	8	1691	8	2012	Aug-12	3.521	4	0	2	3	28572.07214	0.59	40759	0.0096	39781.90561	0	0	0	1	1.609437912	10.59119259	1.098612289	1.386294361	0	0	-1827.123639	278.9323666
48453002108	8	1692	8	2012	Aug-12	3.521	5	0	4	0	51681.22019	0.622	29770	0.0656	36283.93838	0	0	0	1	1.791759469	10.49915801	1.609437912	0	0	0	-4325.020362	562.2690827
48453002109	8	1693	8	2012	Aug-12	3.521	9	1	8	1	30568.77048	0.598	34421	0.0808	33920.37822	0	0	0	1	2.302585093	10.43180072	2.197224577	0.693147181	0.693147181	0	-4586.771545	281.8976121
48453002110	8	1694	8	2012	Aug-12	3.521	0	0	0	1	27849.44061	0.558	31589	0.1161	34904.09269	0	0	0	1	0	10.46038802	0	0.693147181	0	0	-2668.719425	260.6388048
48453002111	8	1695	8	2012	Aug-12	3.521	10	0	9	7	27656.41616	0.613	32978	0.0778	17326.7096	0	0	0	1	2.397895273	9.76006221	2.302585093	2.079441542	0	0	-8484.711152	167.7800838
48453002112	8	1696	8	2012	Aug-12	3.521	2	0	1	2	32695.02765	0.79	36003	0.1412	82850.6329	0	0	0	1	1.098612289	11.32480673	0.693147181	1.098612289	0	0	-2925.739592	339.4476557
48453002113	8	1697	8	2012	Aug-12	3.521	9	0	12	2	14241.9707	0.706	58393	0.0194	48736.31029	0	0	0	1	2.302585093	10.79420014	2.564949357	1.098612289	0	0	-2821.425919	117.6272161
48453002201	8	1698	8	2012	Aug-12	3.521	8	0	15	0	17129.80507	0.684	37159	0.0215	9173.193867	0	0	0	1	2.197224577	9.124149807	2.772588722	0	0	0	-1112.330729	110.9764223
48453002202	8	1699	8	2012	Aug-12	3.521	9	0	6	3	68282.91233	0.63	30032	0.0393	20169.75351	0	0	0	1	2.302585093	9.911988988	1.945910149	1.386294361	0	0	0.047525464	663.7030609
48453002207	8	1700	8	2012	Aug-12	3.521	8	2	4	0	36194.41467	0.801	51103	0.0698	3245.042701	0	0	0	1	2.197224577	8.085191903	1.609437912	0	1.098612289	0	-4522.297441	292.9183439
48453002208	8	1701	8	2012	Aug-12	3.521	10	1	12	1	39295.69815	0.541	35757	0.0163	15246.2438	0	0	0	1	2.397895273	9.632154031	2.564949357	0.693147181	0.693147181	0	-3773.065972	316.9290166
48453002209	8	1702	8	2012	Aug-12	3.521	10	0	3	0	37219.78407	0.696	50954	0.0187	2948.865807	0	0	0	1	2.397895273	7.989514959	1.386294361	0	0	0	-3205.053962	186.2784796
48453002210	8	1703	8	2012	Aug-12	3.521	3	1	0	0	365.4668905	0.664	49949	0.0401	1089.618583	0	0	0	1	1.386294361	6.994500322	0	0	0.693147181	0	-540.4180703	-51.15095841
48453002211	8	1704	8	2012	Aug-12	3.521	4	0	0	2	15084.84847	0.787	44795	0	8412.708357	0	0	0	1	1.609437912	9.037617602	0	1.098612289	0	0	-318.0747173	118.6578286
48453002212	8	1705	8	2012	Aug-12	3.521	4	1	2	0	1738.306653	0.776	56953	0.0376	606.2148502	0	0	0	1	1.609437912	6.408882683	1.098612289	0	0.693147181	0	-1234.946324	-6.449912492
48453002304	8	1706	8	2012	Aug-12	3.521	11	0	6	11	43113.10129	0.831	34786	0.2305	70084.8788	0	0	0	1	2.48490665	11.15747661	1.945910149	2.48490665	0	0	-7269.906864	340.6639301
48453002307	8	1707	8	2012	Aug-12	3.521	23	0	15	2	51377.35738	0.878	32891	0.0495	72713.2213	0	0	0	1	3.17805383	11.19429226	2.772588722	1.098612289	0	0	0.015855338	440.812888
48453002308	8	1708	8	2012	Aug-12	3.521	5	0	7	4	73066.654	0.655	37456	0.0702	50770.8913	0	0	0	1	1.791759469	10.83509816	2.079441542	1.609437912	0	0	-7993.447065	532.1385803
48453002310	8	1709	8	2012	Aug-12	3.521	3	0	2	2	9855.856	0.672	24776	0.0358	4342.682064	0	0	0	1	1.386294361	8.376477669	1.098612289	1.098612289	0	0	-5494.365817	64.70883776
48453002312	8	1710	8	2012	Aug-12	3.521	11	0	7	4	48685.03865	0.689	29500	0.0175	40051.27658	0	0	0	1	2.48490665	10.59794079	2.079441542	1.609437912	0	0	-3718.316312	412.790306
48453002313	8	1711	8	2012	Aug-12	3.521	2	0	2	3	20909.12226	0.801	32965	0.0944	53101.52821	0	0	0	1	1.098612289	10.87997982	1.098612289	1.386294361	0	0	-4210.281436	152.178206
48453002314	8	1712	8	2012	Aug-12	3.521	4	0	2	2	17801.32473	0.852	28689	0.0967	53877.92388	0	0	0	1	1.609437912	10.89449466	1.098612289	1.098612289	0	0	-2279.270899	106.1842113
48453002315	8	1713	8	2012	Aug-12	3.521	3	0	2	4	18657.68969	0.839	30642	0.2377	192051.9796	0	0	0	1	1.386294361	12.16552655	1.098612289	1.609437912	0	0	-627.9337118	152.4859655
48453002316	8	1714	8	2012	Aug-12	3.521	7	0	3	5	32350.84123	0.849	25654	0.1261	238488.0438	0	0	0	1	2.079441542	12.38207865	1.386294361	1.791759469	0	0	-2629.832478	242.9889065
48453002317	8	1715	8	2012	Aug-12	3.521	2	0	2	0	8304.956933	0.677	16073	0.0991	41248.82007	0	0	0	1	1.098612289	10.62740203	1.098612289	0	0	0	-4084.306804	44.12159669
48453002318	8	1716	8	2012	Aug-12	3.521	4	0	6	5	43539.20088	0.703	29112	0.0556	127024.3432	0	0	0	1	1.609437912	11.7521419	1.945910149	1.791759469	0	0	-6315.347828	451.8132039
48453002319	8	1717	8	2012	Aug-12	3.521	2	0	5	2	1333.707397	0.008	77265	0	48655.54838	0	1	0	1	1.098612289	10.79254168	1.791759469	1.098612289	0	0	-983.7560453	15.22023638
48453002402	8	1718	8	2012	Aug-12	3.521	6	0	4	14	71613.80659	0.775	42175	0.0557	49460.63753	0	0	0	1	1.945910149	10.80895265	1.609437912	2.708050201	0	0	-12603.32884	618.3192289
48453002403	8	1719	8	2012	Aug-12	3.521	4	0	3	2	17264.05248	0.832	44493	0	26852.73083	0	0	0	1	1.609437912	10.19816004	1.386294361	1.098612289	0	0	-5967.052161	49.09406766
48453002407	8	1720	8	2012	Aug-12	3.521	7	0	5	2	22028.09481	0.753	78554	0.0326	8893.841272	0	0	0	1	2.079441542	9.093226755	1.791759469	1.098612289	0	0	-161.2133468	35.13735594
48453002409	8	1721	8	2012	Aug-12	3.521	1	0	1	2	13452.13835	0.803	48164	0.0042	65087.20028	0	0	0	1	0.693147181	11.08349856	0.693147181	1.098612289	0	0	-724.43993	97.23634398
48453002410	8	1722	8	2012	Aug-12	3.521	6	0	13	3	19595.99996	0.772	34758	0.0677	90990.81395	0	0	0	1	1.945910149	11.41852482	2.63905733	1.386294361	0	0	-3863.542805	159.9681138
48453002411	8	1723	8	2012	Aug-12	3.521	19	0	13	5	53255.51258	0.726	36168	0.004	43211.67593	0	0	0	1	2.995732274	10.67388916	2.63905733	1.791759469	0	0	-5715.55017	368.0932375
48453002412	8	1724	8	2012	Aug-12	3.521	1	0	2	0	24808.33353	0.664	47232	0.0177	115908.0725	0	0	0	1	0.693147181	11.6605613	1.098612289	0	0	0	-3743.655969	245.8290972
48453002413	8	1725	8	2012	Aug-12	3.521	3	0	3	0	26701.04159	0.714	29968	0.0137	99470.41517	0	0	0	1	1.386294361	11.5076256	1.386294361	0	0	0	-1580.528341	246.0406554
48453002419	8	1726	8	2012	Aug-12	3.521	8	0	6	4	36951.94516	0.833	29115	0.0832	84047.49852	0	0	0	1	2.197224577	11.33914927	1.945910149	1.609437912	0	0	-3232.177567	324.8813066
48453002421	8	1727	8	2012	Aug-12	3.521	11	0	8	3	92502.56046	0.864	55881	0.0447	23503.54616	0	0	0	1	2.48490665	10.06494914	2.197224577	1.386294361	0	0	-21905.00565	688.9025799
48453002422	8	1728	8	2012	Aug-12	3.521	4	0	4	4	39263.11981	0.756	36419	0.0622	36381.46533	0	0	0	1	1.609437912	10.50184222	1.609437912	1.609437912	0	0	-8375.585031	326.4954551
48453002423	8	1729	8	2012	Aug-12	3.521	0	0	0	0	13049.68403	0.782	59897	0.039	64263.31329	0	0	0	1	0	11.07075975	0	0	0	0	-5202.057377	107.1425087
48453002424	8	1730	8	2012	Aug-12	3.521	8	0	7	0	14904.24263	0.727	44401	0.0796	34716.90059	0	0	0	1	2.197224577	10.4550107	2.079441542	0	0	0	-2918.315731	110.048914
48453002425	8	1731	8	2012	Aug-12	3.521	0	0	0	0	1274.141129	0.783	71848	0.0231	38742.02801	0	0	0	1	0	10.5647061	0	0	0	0	-2121.80396	-61.73958626
48453002426	8	1732	8	2012	Aug-12	3.521	2	0	1	2	22899.08304	0.81	54159	0	14022.96647	0	0	0	1	1.098612289	9.548523036	0.693147181	1.098612289	0	0	-3569.251171	150.0757301
48453002427	8	1733	8	2012	Aug-12	3.521	17	0	18	2	66770.87644	0.645	41199	0.0464	64436.36367	0	0	0	1	2.890371758	11.07344893	2.944438979	1.098612289	0	0	-6307.013679	653.0436691
48453002428	8	1734	8	2012	Aug-12	3.521	0	0	0	1	9486.956399	0.749	54575	0	8592.412279	0	0	0	1	0	9.058751175	0	0.693147181	0	0	-3605.263712	-38.88358048
48453002429	8	1735	8	2012	Aug-12	3.521	10	1	4	1	9974.077861	0.777	37460	0	7101.569237	0	0	0	1	2.397895273	8.868211862	1.609437912	0.693147181	0.693147181	0	-2242.970845	64.99964866
48453002430	8	1736	8	2012	Aug-12	3.521	0	0	0	0	17577.18709	0.736	41619	0	43302.8456	0	0	0	1	0	10.67599672	0	0	0	0	-1791.393103	196.269812
48453002431	8	1737	8	2012	Aug-12	3.521	12	0	7	2	65762.61254	0.812	59398	0.0034	9649.879581	0	0	0	1	2.564949357	9.174804338	2.079441542	1.098612289	0	0	-13645.53018	445.0730777
48453002432	8	1738	8	2012	Aug-12	3.521	2	0	0	0	10913.14709	0.62	37500	0.0348	1267.410378	0	0	0	1	1.098612289	7.145519725	0	0	0	0	-3063.83964	46.45810032
48453002433	8	1739	8	2012	Aug-12	3.521	9	0	4	0	22356.07457	0.743	59906	0.015	2155.752734	0	0	0	1	2.302585093	7.676359006	1.609437912	0	0	0	-3043.911455	146.9341658
48453002434	8	1740	8	2012	Aug-12	3.521	0	0	0	0	168.2928415	0.629	56677	0	878.9177214	0	0	0	1	0	6.779828405	0	0	0	0	-1014.008108	-29.30758096
48453002435	8	1741	8	2012	Aug-12	3.521	12	0	8	0	31185.31742	0.676	46033	0.0058	3823.566149	0	0	0	1	2.564949357	8.249200315	2.197224577	0	0	0	0.082865622	160.6869761
48453002436	8	1742	8	2012	Aug-12	3.521	4	0	3	0	6836.102955	0.742	45714	0.0085	1116.602673	0	0	0	1	1.609437912	7.0189412	1.386294361	0	0	0	-2532.011994	47.05094799
48453002500	8	1743	8	2012	Aug-12	3.521	6	0	3	1	22734.76021	0.782	59392	0.0371	45447.27582	0	0	0	1	1.945910149	10.72433016	1.386294361	0.693147181	0	0	-4027.117784	65.54400989
48453980000	8	1744	8	2012	Aug-12	3.521	9	0	13	2	13917.98862	0	77265	0	315.4665593	0	1	0	1	2.302585093	5.757217578	2.63905733	1.098612289	0	0	-10049.19656	-178.7836405
48453000101	9	1745	9	2012	Sep-12	3.648	7	0	3	1	23083.6061	0.665	68939	0.0168	32504.51947	0	0	0	1	2.079441542	10.38916518	1.386294361	0.693147181	0	0	-5144.5066	125.0993
48453000102	9	1746	9	2012	Sep-12	3.648	3	0	2	1	2917.95418	0.604	143393	0.0233	12144.51551	0	0	0	1	1.386294361	9.404715287	1.098612289	0.693147181	0	0	-2998.840098	-37.80780672
48453000203	9	1747	9	2012	Sep-12	3.648	5	0	6	1	18106.06821	0.637	44083	0.0165	35731.49984	0	0	0	1	1.791759469	10.48381591	1.945910149	0.693147181	0	0	-3506.827592	58.51023313
48453000204	9	1748	9	2012	Sep-12	3.648	16	0	11	0	31353.14554	0.697	48494	0.036	45278.45291	0	0	0	1	2.833213344	10.72060863	2.48490665	0	0	0	-8380.52075	143.1670772
48453000205	9	1749	9	2012	Sep-12	3.648	3	0	4	3	10112.04384	0.832	44375	0.0771	62226.05654	0	0	0	1	1.386294361	11.03854518	1.609437912	1.386294361	0	0	-2588.05265	-55.79753212
48453000206	9	1750	9	2012	Sep-12	3.648	1	0	1	2	16666.55542	0.716	61354	0.0291	60656.67786	0	0	0	1	0.693147181	11.0130015	0.693147181	1.098612289	0	0	-4177.6295	79.41608657
48453000302	9	1751	9	2012	Sep-12	3.648	10	0	9	5	11986.13861	0.717	32731	0.0754	72756.43487	0	0	0	1	2.397895273	11.19488638	2.302585093	1.791759469	0	0	-7388.261547	-75.70495821
48453000304	9	1752	9	2012	Sep-12	3.648	3	0	4	3	9740.06251	0.803	41229	0.0616	75920.53059	0	0	0	1	1.386294361	11.23745559	1.609437912	1.386294361	0	0	-3287.998641	20.09529637
48453000305	9	1753	9	2012	Sep-12	3.648	1	0	0	3	13100.02335	0.826	37734	0.0277	62264.89041	0	0	0	1	0.693147181	11.03916905	0	1.386294361	0	0	-4097.757009	87.85101377
48453000306	9	1754	9	2012	Sep-12	3.648	7	0	0	0	49423.20339	0.782	64211	0.0332	18311.85977	0	0	0	1	2.079441542	9.815358812	0	0	0	0	0.018493621	83.9291814
48453000307	9	1755	9	2012	Sep-12	3.648	13	0	13	2	19542.28444	0.796	60942	0.0122	39586.87599	0	0	0	1	2.63905733	10.58627819	2.63905733	1.098612289	0	0	-2078.918983	164.8123034
48453000401	9	1756	9	2012	Sep-12	3.648	12	0	8	2	1469.943369	0.754	39469	0.0503	40654.54565	0	0	0	1	2.564949357	10.61289053	2.197224577	1.098612289	0	0	-7661.489863	-428.4315585
48453000402	9	1757	9	2012	Sep-12	3.648	12	0	8	3	13531.0815	0.741	37692	0.0794	48571.54036	0	0	0	1	2.564949357	10.79081364	2.197224577	1.386294361	0	0	-2064.440124	52.44993762
48453000500	9	1758	9	2012	Sep-12	3.648	3	0	2	2	5818.616188	0.737	32472	0.0785	113230.9059	0	0	0	1	1.386294361	11.63719326	1.098612289	1.098612289	0	0	-3326.294896	-35.89508962
48453000601	9	1759	9	2012	Sep-12	3.648	2	0	0	2	93.20865451	0.294	6458	0.038	239246.1909	0	0	0	1	1.098612289	12.38525257	0	1.098612289	0	0	-5070.746712	-1027.504943
48453000603	9	1760	9	2012	Sep-12	3.648	12	0	7	6	7286.536994	0.397	6832	0.0691	272850.8866	0	0	0	1	2.564949357	12.51668439	2.079441542	1.945910149	0	0	-3703.542443	-175.5685268
48453000604	9	1761	9	2012	Sep-12	3.648	7	0	9	5	3524.071807	0.408	9413	0.2178	224653.8852	0	0	0	1	2.079441542	12.32232066	2.302585093	1.791759469	0	0	-3220.417556	-205.4308072
48453000700	9	1762	9	2012	Sep-12	3.648	7	0	0	2	30206.23963	0.689	39018	0.0853	21498.51353	0	0	0	1	2.079441542	9.975785587	0	1.098612289	0	0	-11613.0346	23.90273089
48453000801	9	1763	9	2012	Sep-12	3.648	0	0	0	0	16770.28503	0.572	40536	0.0744	32301.42279	0	0	0	1	0	10.38289752	0	0	0	0	-1058.583638	91.79393658
48453000802	9	1764	9	2012	Sep-12	3.648	4	0	2	3	25196.57711	0.714	23023	0.1959	56613.90259	0	0	0	1	1.609437912	10.94402753	1.098612289	1.386294361	0	0	-1946.937855	244.072342
48453000803	9	1765	9	2012	Sep-12	3.648	13	0	11	5	9705.561058	0.712	50114	0.0805	41841.83812	0	0	0	1	2.63905733	10.64167593	2.48490665	1.791759469	0	0	-1939.289621	35.82332444
48453000804	9	1766	9	2012	Sep-12	3.648	4	0	3	0	20350.54535	0.666	31492	0.1105	61249.31068	0	0	0	1	1.609437912	11.0227242	1.386294361	0	0	0	-1452.208851	169.1040362
48453000901	9	1767	9	2012	Sep-12	3.648	5	0	8	1	8244.5541	0.686	40556	0.045	63563.27297	0	0	0	1	1.791759469	11.05980685	2.197224577	0.693147181	0	0	-385.3272462	-12.31291152
48453000902	9	1768	9	2012	Sep-12	3.648	19	0	11	5	46196.84673	0.639	33634	0.0584	49028.71333	0	0	0	1	2.995732274	10.80018179	2.48490665	1.791759469	0	0	-13086.45892	236.7946863
48453001000	9	1769	9	2012	Sep-12	3.648	2	0	4	4	10815.86501	0.629	29286	0.0524	42946.80066	0	0	0	1	1.098612289	10.66774072	1.609437912	1.609437912	0	0	-2507.408524	-22.29146839
48453001100	9	1770	9	2012	Sep-12	3.648	29	0	13	52	33048.19013	0.679	91774	0.0518	44685.69949	0	0	0	1	3.401197382	10.70743119	2.63905733	3.970291914	0	0	-32340.72128	-674.9010125
48453001200	9	1771	9	2012	Sep-12	3.648	13	0	8	33	28977.92749	0.835	62338	0.0255	47115.60415	0	0	0	1	2.63905733	10.76038075	2.197224577	3.526360525	0	0	-6226.092449	-16.88219663
48453001303	9	1772	9	2012	Sep-12	3.648	11	0	9	4	18693.60943	0.842	82560	0.0162	40004.22987	0	0	0	1	2.48490665	10.59676547	2.302585093	1.609437912	0	0	0.027396081	-91.13610243
48453001304	9	1773	9	2012	Sep-12	3.648	4	0	1	4	10796.31438	0.826	57083	0	56221.09837	0	0	0	1	1.609437912	10.93706517	0.693147181	1.609437912	0	0	-3198.541991	21.13163567
48453001305	9	1774	9	2012	Sep-12	3.648	17	0	14	15	17215.88847	0.78	63883	0.0407	49561.39267	0	0	0	1	2.890371758	10.81098761	2.708050201	2.772588722	0	0	-12362.01132	-150.2935354
48453001307	9	1775	9	2012	Sep-12	3.648	4	0	1	7	18239.31182	0.791	38198	0.0575	55380.38114	0	0	0	1	1.609437912	10.92199874	0.693147181	2.079441542	0	0	-1141.206236	88.05572011
48453001308	9	1776	9	2012	Sep-12	3.648	4	0	3	4	28158.37276	0.787	45242	0.111	59593.14217	0	0	0	1	1.609437912	10.99531256	1.386294361	1.609437912	0	0	-3658.413432	180.0728151
48453001401	9	1777	9	2012	Sep-12	3.648	2	1	0	3	13024.11952	0.786	68458	0.0195	59458.88963	0	0	0	1	1.098612289	10.99305724	0	1.386294361	0.693147181	0	-835.5575941	-5.005023413
48453001402	9	1778	9	2012	Sep-12	3.648	2	0	2	3	5401.866434	0.84	56016	0.0272	56611.8615	0	0	0	1	1.098612289	10.94399147	1.098612289	1.386294361	0	0	-2642.616998	11.9635012
48453001403	9	1779	9	2012	Sep-12	3.648	11	0	5	2	2257.503533	0.867	39496	0.0926	46027.44158	0	0	0	1	2.48490665	10.73701478	1.791759469	1.098612289	0	0	-2359.431321	-28.57919166
48453001501	9	1780	9	2012	Sep-12	3.648	3	0	3	2	13563.15963	0.714	66295	0.0022	37764.81714	0	0	0	1	1.386294361	10.53915966	1.386294361	1.098612289	0	0	-4911.339045	-63.32709698
48453001503	9	1781	9	2012	Sep-12	3.648	16	0	12	9	55157.98668	0.813	45398	0.1196	30817.8923	0	0	0	1	2.833213344	10.33588317	2.564949357	2.302585093	0	0	-11836.62746	327.9189183
48453001504	9	1782	9	2012	Sep-12	3.648	5	0	4	1	25903.18188	0.75	64110	0.0705	51054.84222	0	0	0	1	1.791759469	10.84067526	1.609437912	0.693147181	0	0	0.000617022	64.82951687
48453001505	9	1783	9	2012	Sep-12	3.648	3	0	2	3	8034.162062	0.784	49239	0.0669	57523.14035	0	0	0	1	1.386294361	10.95995997	1.098612289	1.386294361	0	0	-5446.017458	-24.78299563
48453001602	9	1784	9	2012	Sep-12	3.648	9	0	3	0	8619.675501	0.707	51778	0.0221	30117.54395	0	0	0	1	2.302585093	10.31289634	1.386294361	0	0	0	-3752.712612	3.411898634
48453001603	9	1785	9	2012	Sep-12	3.648	6	0	3	2	2142.050451	0.741	121622	0.0087	50082.46508	0	0	0	1	1.945910149	10.82144619	1.386294361	1.098612289	0	0	-3090.605991	-48.52263607
48453001604	9	1786	9	2012	Sep-12	3.648	0	0	0	0	2175.979385	0.606	135750	0	32219.79538	0	0	0	1	0	10.38036734	0	0	0	0	-2174.395528	-48.30629381
48453001605	9	1787	9	2012	Sep-12	3.648	5	0	2	3	365.8296261	0.77	80393	0.0136	54192.55165	0	0	0	1	1.791759469	10.90031721	1.098612289	1.386294361	0	0	-2179.604669	-126.0234879
48453001606	9	1788	9	2012	Sep-12	3.648	0	0	0	1	7950.822397	0.134	77265	0	23837.50938	0	0	1	1	0	10.07905759	0	0.693147181	0	0	-799.5431558	90.45324308
48453001705	9	1789	9	2012	Sep-12	3.648	3	0	1	1	12057.74555	0.63	104375	0.0052	23218.3093	0	0	0	1	1.386294361	10.05273951	0.693147181	0.693147181	0	0	-3769.559167	71.036604
48453001706	9	1790	9	2012	Sep-12	3.648	5	0	1	1	13658.93517	0.726	63534	0.003	37786.33238	0	0	0	1	1.791759469	10.5397292	0.693147181	0.693147181	0	0	-1082.971164	66.55152071
48453001707	9	1791	9	2012	Sep-12	3.648	6	0	5	8	16827.64957	0.671	70889	0.0208	47002.49477	0	0	0	1	1.945910149	10.75797723	1.791759469	2.197224577	0	0	-1205.157378	-6.411822707
48453001712	9	1792	9	2012	Sep-12	3.648	5	0	6	0	36345.2081	0.664	46091	0.0685	46929.17996	0	0	0	1	1.791759469	10.75641624	1.945910149	0	0	0	-6623.363027	253.2564864
48453001713	9	1793	9	2012	Sep-12	3.648	5	0	2	0	20812.31072	0.72	50643	0.0082	41113.8714	0	0	0	1	1.791759469	10.62412517	1.098612289	0	0	0	-2418.614578	117.3820902
48453001714	9	1794	9	2012	Sep-12	3.648	12	0	11	2	78688.03931	0.736	79223	0.0237	18648.87884	0	0	0	1	2.564949357	9.833594929	2.48490665	1.098612289	0	0	0.035382158	462.3992543
48453001716	9	1795	9	2012	Sep-12	3.648	0	0	0	0	8045.804863	0.738	111950	0.0087	6386.01118	0	0	0	1	0	8.762021704	0	0	0	0	-2042.711372	-52.34342788
48453001718	9	1796	9	2012	Sep-12	3.648	10	0	6	4	29691.71339	0.69	74386	0.0224	43081.91282	0	0	0	1	2.397895273	10.67088174	1.945910149	1.609437912	0	0	-5843.962646	225.3204101
48453001719	9	1797	9	2012	Sep-12	3.648	2	0	2	0	14919.59477	0.641	136992	0	20252.15947	0	0	0	1	1.098612289	9.916066084	1.098612289	0	0	0	-2474.736097	142.6807276
48453001722	9	1798	9	2012	Sep-12	3.648	10	0	9	2	44153.71284	0.894	49609	0.0401	40314.35033	0	0	0	1	2.397895273	10.60448758	2.302585093	1.098612289	0	0	-12994.64857	324.3064034
48453001728	9	1799	9	2012	Sep-12	3.648	3	0	1	1	21365.8439	0.786	67426	0	52784.87366	0	0	0	1	1.386294361	10.87399889	0.693147181	0.693147181	0	0	-5183.694983	109.2445974
48453001729	9	1800	9	2012	Sep-12	3.648	4	0	2	0	12049.79501	0.814	70222	0.0045	41894.60253	0	0	0	1	1.609437912	10.64293615	1.098612289	0	0	0	-3568.721468	53.87691907
48453001733	9	1801	9	2012	Sep-12	3.648	3	0	2	0	2851.977349	0.688	118656	0.0191	4417.900463	0	0	0	1	1.386294361	8.39364618	1.098612289	0	0	0	-1945.835116	-33.47152087
48453001737	9	1802	9	2012	Sep-12	3.648	3	0	1	1	15540.41425	0.779	111003	0	33794.8816	0	0	0	1	1.386294361	10.42809423	0.693147181	0.693147181	0	0	-8110.831179	-81.15054075
48453001738	9	1803	9	2012	Sep-12	3.648	1	0	2	1	11391.61816	0.707	98591	0.0047	37818.99496	0	0	0	1	0.693147181	10.54059321	1.098612289	0.693147181	0	0	-7867.979846	-89.35873062
48453001740	9	1804	9	2012	Sep-12	3.648	5	0	1	1	14244.7625	0.728	76906	0.0033	25673.93709	0	0	0	1	1.791759469	10.15327058	0.693147181	0.693147181	0	0	-1032.403161	5.501956992
48453001741	9	1805	9	2012	Sep-12	3.648	4	0	4	0	13517.23032	0.599	83342	0	5279.519749	0	0	0	1	1.609437912	8.571779809	1.609437912	0	0	0	-4674.067171	133.6839392
48453001742	9	1806	9	2012	Sep-12	3.648	10	0	3	0	30495.6604	0.777	73068	0.0109	7662.945863	0	0	0	1	2.397895273	8.944282256	1.386294361	0	0	0	-4274.572708	182.1293867
48453001745	9	1807	9	2012	Sep-12	3.648	2	0	0	1	15671.89098	0.693	89427	0.0202	20780.01691	0	0	0	1	1.098612289	9.9417952	0	0.693147181	0	0	-1800.694093	119.761181
48453001746	9	1808	9	2012	Sep-12	3.648	1	0	1	0	24513.59397	0.808	60953	0.0266	44881.82152	0	0	0	1	0.693147181	10.71181041	0.693147181	0	0	0	-4679.038898	213.5858994
48453001747	9	1809	9	2012	Sep-12	3.648	1	0	0	3	24913.75736	0.729	57361	0.0407	62527.7956	0	0	0	1	0.693147181	11.04338246	0	1.386294361	0	0	-7495.758416	176.1617326
48453001748	9	1810	9	2012	Sep-12	3.648	10	0	10	0	27330.47134	0.769	78783	0	28875.45384	0	0	0	1	2.397895273	10.2707818	2.397895273	0	0	0	0.01019563	123.9862854
48453001749	9	1811	9	2012	Sep-12	3.648	3	0	1	0	31474.70901	0.744	54531	0.0131	36873.41319	0	0	0	1	1.386294361	10.51527318	0.693147181	0	0	0	-6529.970935	185.4318053
48453001750	9	1812	9	2012	Sep-12	3.648	14	0	10	1	93323.86096	0.82	60395	0.0045	22723.73107	0	0	0	1	2.708050201	10.03120908	2.397895273	0.693147181	0	0	0.017530481	353.3706677
48453001751	9	1813	9	2012	Sep-12	3.648	2	0	1	0	8362.007629	0.591	106919	0	35441.35991	0	0	0	1	1.098612289	10.47566299	0.693147181	0	0	0	-2054.30687	47.02808134
48453001752	9	1814	9	2012	Sep-12	3.648	3	0	2	0	14078.36161	0.757	31126	0.0624	113762.8069	0	0	0	1	1.386294361	11.64187971	1.098612289	0	0	0	-2369.258119	87.02229931
48453001753	9	1815	9	2012	Sep-12	3.648	8	0	6	4	85146.88009	0.886	59022	0.0267	13480.69039	0	0	0	1	2.197224577	9.509087776	1.945910149	1.609437912	0	0	0.057567123	387.1441902
48453001754	9	1816	9	2012	Sep-12	3.648	7	0	5	6	26777.20926	0.693	59464	0.0069	39130.64347	0	0	0	1	2.079441542	10.57468671	1.791759469	1.945910149	0	0	-5023.136597	107.0104542
48453001755	9	1817	9	2012	Sep-12	3.648	3	0	2	0	3941.544668	0.705	163451	0	21884.94466	0	0	0	1	1.386294361	9.993599913	1.098612289	0	0	0	-1687.538726	-75.17511652
48453001756	9	1818	9	2012	Sep-12	3.648	0	0	0	0	17377.42592	0.794	78011	0.0046	52694.06164	0	0	0	1	0	10.87227702	0	0	0	0	-3316.21795	155.682895
48453001757	9	1819	9	2012	Sep-12	3.648	1	0	0	0	4346.770165	0.625	106042	0.0095	23618.2672	0	0	0	1	0.693147181	10.06981806	0	0	0	0	-919.3397618	13.8290015
48453001760	9	1820	9	2012	Sep-12	3.648	4	0	0	0	21686.49813	0.74	125997	0.0015	12254.15233	0	0	0	1	1.609437912	9.413701726	0	0	0	0	-8912.670041	-42.90361528
48453001761	9	1821	9	2012	Sep-12	3.648	5	0	2	1	3379.664785	0.72	126476	0.0112	6400.571583	0	0	0	1	1.791759469	8.764298799	1.098612289	0.693147181	0	0	-5099.128921	-52.99093256
48453001764	9	1822	9	2012	Sep-12	3.648	2	0	1	0	5024.953161	0.67	85721	0.0108	1311.805453	0	0	0	1	1.098612289	7.179921693	0.693147181	0	0	0	-4623.36416	-99.59983175
48453001765	9	1823	9	2012	Sep-12	3.648	10	2	6	0	24682.90249	0.736	105033	0.0165	4518.817701	0	0	0	1	2.397895273	8.41622694	1.945910149	0	1.098612289	0	0.060637711	-256.9804
48453001766	9	1824	9	2012	Sep-12	3.648	3	0	12	0	10611.86067	0.639	52708	0.013	723.1368291	0	0	0	1	1.386294361	6.584980365	2.564949357	0	0	0	-4365.517654	-26.57294583
48453001768	9	1825	9	2012	Sep-12	3.648	12	0	10	0	9242.271276	0.714	97197	0.001	717.327251	0	0	0	1	2.564949357	6.576925247	2.397895273	0	0	0	-7325.477302	-134.2936519
48453001769	9	1826	9	2012	Sep-12	3.648	7	0	7	0	12301.38171	0.717	76132	0	16370.56148	0	0	0	1	2.079441542	9.703301052	2.079441542	0	0	0	-3847.486192	17.18424317
48453001770	9	1827	9	2012	Sep-12	3.648	1	0	0	3	9164.643177	0.705	134792	0	23982.16495	0	0	0	1	0.693147181	10.0851074	0	1.386294361	0	0	-6311.117853	-28.33581345
48453001771	9	1828	9	2012	Sep-12	3.648	1	0	2	0	345.261142	0.584	100655	0	14636.3133	0	0	0	1	0.693147181	9.591329253	1.098612289	0	0	0	-3623.420187	-105.0122479
48453001772	9	1829	9	2012	Sep-12	3.648	4	0	3	0	7686.026879	0.811	68333	0	11464.35028	0	0	0	1	1.609437912	9.347084747	1.386294361	0	0	0	-3308.131374	17.52788961
48453001773	9	1830	9	2012	Sep-12	3.648	8	0	3	0	17451.02326	0.595	125577	0	10741.04832	0	0	0	1	2.197224577	9.281921069	1.386294361	0	0	0	-3098.839613	-96.57110333
48453001774	9	1831	9	2012	Sep-12	3.648	3	0	0	0	22816.52875	0.736	98606	0.0078	46624.7404	0	0	0	1	1.386294361	10.74990804	0	0	0	0	0.039378354	50.08629518
48453001775	9	1832	9	2012	Sep-12	3.648	1	0	0	0	1658.520098	0.672	111250	0	7186.418086	0	0	0	1	0.693147181	8.880087288	0	0	0	0	-2324.951219	-118.2881305
48453001776	9	1833	9	2012	Sep-12	3.648	1	0	1	0	8873.802267	0.866	79125	0	34065.92498	0	0	0	1	0.693147181	10.43608225	0.693147181	0	0	0	-3506.229474	30.72436648
48453001777	9	1834	9	2012	Sep-12	3.648	0	0	0	1	14744.82187	0.798	67321	0	57364.14707	0	0	0	1	0	10.9571922	0	0.693147181	0	0	-3660.205702	96.37159525
48453001778	9	1835	9	2012	Sep-12	3.648	6	0	3	0	9727.695245	0.588	81607	0.0316	10998.85404	0	0	0	1	1.945910149	9.305637283	1.386294361	0	0	0	-7635.659078	-62.03067291
48453001779	9	1836	9	2012	Sep-12	3.648	2	0	0	0	5105.451778	0.63	74146	0	7040.273501	0	0	0	1	1.098612289	8.859544328	0	0	0	0	-2823.232492	-69.07379831
48453001780	9	1837	9	2012	Sep-12	3.648	2	0	0	0	205.5891824	0.594	60714	0.0109	1865.6205	0	0	0	1	1.098612289	7.531884856	0	0	0	0	-3402.198597	-104.9238149
48453001781	9	1838	9	2012	Sep-12	3.648	2	0	1	1	3525.584899	0.625	93324	0	26892.13754	0	0	0	1	1.098612289	10.19962642	0.693147181	0.693147181	0	0	-2275.059254	8.976267057
48453001782	9	1839	9	2012	Sep-12	3.648	0	0	0	0	3378.850959	0.686	113333	0	43165.46245	0	0	0	1	0	10.67281914	0	0	0	0	-1061.109744	-66.59351501
48453001783	9	1840	9	2012	Sep-12	3.648	2	0	1	0	12328.90788	0.673	105250	0.0083	10345.46124	0	0	0	1	1.098612289	9.244399831	0.693147181	0	0	0	-1648.591751	79.20640399
48453001784	9	1841	9	2012	Sep-12	3.648	8	0	4	0	13032.88724	0.679	153056	0.0156	8393.931209	0	0	0	1	2.197224577	9.035383375	1.609437912	0	0	0	-2297.645377	-77.71284235
48453001785	9	1842	9	2012	Sep-12	3.648	9	0	9	0	39747.93806	0.893	54116	0.0297	30996.38854	0	0	0	1	2.302585093	10.34165824	2.302585093	0	0	0	0.030336526	243.6969695
48453001786	9	1843	9	2012	Sep-12	3.648	1	0	0	1	5475.903603	0.809	56141	0.0196	64329.50595	0	0	0	1	0.693147181	11.07178923	0	0.693147181	0	0	-2942.301738	-60.57097
48453001804	9	1844	9	2012	Sep-12	3.648	10	0	6	4	41985.66339	0.765	33223	0.0233	75898.20798	0	0	0	1	2.397895273	11.23716153	1.945910149	1.609437912	0	0	-7559.460971	384.2962531
48453001805	9	1845	9	2012	Sep-12	3.648	1	0	3	3	45810.52033	0.812	33295	0.0619	85976.04611	0	0	0	1	0.693147181	11.36183563	1.386294361	1.386294361	0	0	-3744.248475	413.3195464
48453001806	9	1846	9	2012	Sep-12	3.648	3	0	0	5	53880.63809	0.729	26936	0.0614	89421.69102	0	0	0	1	1.386294361	11.40112974	0	1.791759469	0	0	0.016826638	461.2651304
48453001811	9	1847	9	2012	Sep-12	3.648	3	0	2	1	34350.56356	0.783	34112	0.0223	63279.15164	0	0	0	1	1.386294361	11.055327	1.098612289	0.693147181	0	0	-2937.065854	359.764756
48453001812	9	1848	9	2012	Sep-12	3.648	21	0	16	8	64374.07842	0.718	26244	0.0926	88339.01938	0	0	0	1	3.091042453	11.3889485	2.833213344	2.197224577	0	0	-7485.558394	629.446488
48453001813	9	1849	9	2012	Sep-12	3.648	20	0	17	3	85607.39996	0.768	32774	0.0524	51040.68363	0	0	0	1	3.044522438	10.8403979	2.890371758	1.386294361	0	0	-8590.549665	853.4333502
48453001817	9	1850	9	2012	Sep-12	3.648	3	0	2	1	38049.11135	0.77	46623	0.0714	40700.59066	0	0	0	1	1.386294361	10.61402245	1.098612289	0.693147181	0	0	-8530.616461	190.248398
48453001818	9	1851	9	2012	Sep-12	3.648	12	0	8	4	71740.54507	0.733	50108	0.0218	60052.43376	0	0	0	1	2.564949357	11.00299001	2.197224577	1.609437912	0	0	0.011010339	528.888089
48453001819	9	1852	9	2012	Sep-12	3.648	6	0	7	9	63157.65918	0.766	29093	0.095	153364.508	0	0	0	1	1.945910149	11.94057929	2.079441542	2.302585093	0	0	-3328.608056	674.043983
48453001820	9	1853	9	2012	Sep-12	3.648	5	0	2	0	59324.65248	0.814	31971	0.0972	104766.9283	0	0	0	1	1.791759469	11.55950298	1.098612289	0	0	0	0.008845956	500.4908799
48453001821	9	1854	9	2012	Sep-12	3.648	1	0	1	2	43821.4667	0.756	44481	0.0268	59307.62683	0	0	0	1	0.693147181	10.99051005	0.693147181	1.098612289	0	0	-4533.53008	418.824612
48453001822	9	1855	9	2012	Sep-12	3.648	1	0	1	4	50904.72376	0.774	32002	0.1001	114415.986	0	0	0	1	0.693147181	11.64760483	0.693147181	1.609437912	0	0	0.029245895	398.3916654
48453001823	9	1856	9	2012	Sep-12	3.648	9	0	7	4	78987.90421	0.745	29967	0.0644	75875.35082	0	0	0	1	2.302585093	11.23686033	2.079441542	1.609437912	0	0	-6122.393869	767.0765458
48453001824	9	1857	9	2012	Sep-12	3.648	1	0	0	2	7928.265971	0.766	51548	0.0039	35571.77485	0	0	0	1	0.693147181	10.47933587	0	1.098612289	0	0	-318.0285182	44.71734239
48453001826	9	1858	9	2012	Sep-12	3.648	5	0	2	0	14439.60222	0.813	60231	0.0217	18208.40437	0	0	0	1	1.791759469	9.809693463	1.098612289	0	0	0	-3163.118532	26.75839582
48453001828	9	1859	9	2012	Sep-12	3.648	4	0	0	2	9040.189917	0.815	94722	0.0128	43916.0422	0	0	0	1	1.609437912	10.69005773	0	1.098612289	0	0	-4213.763564	57.07209805
48453001829	9	1860	9	2012	Sep-12	3.648	3	0	0	0	8323.294022	0.899	54308	0.023	44416.57413	0	0	0	1	1.386294361	10.70139048	0	0	0	0	-2270.538181	42.77314067
48453001832	9	1861	9	2012	Sep-12	3.648	5	0	3	0	12911.96944	0.747	44184	0.012	55798.37058	0	0	0	1	1.791759469	10.92951787	1.386294361	0	0	0	-914.0290699	112.2245561
48453001833	9	1862	9	2012	Sep-12	3.648	8	0	17	1	69480.3447	0.703	49390	0.0127	68584.54325	0	0	0	1	2.197224577	11.13583705	2.890371758	0.693147181	0	0	0.03096187	630.532105
48453001834	9	1863	9	2012	Sep-12	3.648	12	0	7	1	56761.47548	0.827	55649	0.0139	14498.40371	0	0	0	1	2.564949357	9.581862804	2.079441542	0.693147181	0	0	-11174.96826	399.1590866
48453001835	9	1864	9	2012	Sep-12	3.648	5	0	1	1	26886.60342	0.74	45918	0	56327.11288	0	0	0	1	1.791759469	10.93894903	0.693147181	0.693147181	0	0	-2737.142201	242.299482
48453001839	9	1865	9	2012	Sep-12	3.648	17	0	8	3	88988.71661	0.802	58655	0.0099	21385.45963	0	0	0	1	2.890371758	9.970513273	2.197224577	1.386294361	0	0	-12703.76614	668.8968914
48453001840	9	1866	9	2012	Sep-12	3.648	10	0	6	0	63614.04377	0.772	53161	0.023	27159.00618	0	0	0	1	2.397895273	10.20950081	1.945910149	0	0	0	-9098.749823	463.2500231
48453001841	9	1867	9	2012	Sep-12	3.648	8	0	7	0	85711.84067	0.77	72365	0.0078	47969.95887	0	0	0	1	2.197224577	10.77835108	2.079441542	0	0	0	0.016580121	557.6952068
48453001842	9	1868	9	2012	Sep-12	3.648	8	0	2	3	30307.12212	0.776	58382	0.0087	7162.09061	0	0	0	1	2.197224577	8.876696816	1.098612289	1.386294361	0	0	-4718.192024	69.61173336
48453001843	9	1869	9	2012	Sep-12	3.648	1	0	0	0	13120.97497	0.814	78929	0.0165	57569.28249	0	0	0	1	0.693147181	10.96076178	0	0	0	0	-2985.989604	142.1899665
48453001844	9	1870	9	2012	Sep-12	3.648	1	0	2	0	11301.23421	0.755	45441	0.0271	99730.55491	0	0	0	1	0.693147181	11.5102374	1.098612289	0	0	0	-2206.510996	70.99391746
48453001845	9	1871	9	2012	Sep-12	3.648	1	0	0	2	20848.50496	0.763	62625	0.0288	33764.25598	0	0	0	1	0.693147181	10.42718762	0	1.098612289	0	0	-2610.642277	149.3674994
48453001846	9	1872	9	2012	Sep-12	3.648	3	0	0	1	641.6092578	0.717	94205	0	11619.4826	0	0	0	1	1.386294361	9.360524561	0	0.693147181	0	0	-1493.467277	-46.77889208
48453001847	9	1873	9	2012	Sep-12	3.648	6	0	7	1	23637.42323	0.765	76635	0.028	64769.16447	0	0	0	1	1.945910149	11.07860035	2.079441542	0.693147181	0	0	-5120.455088	171.7198118
48453001848	9	1874	9	2012	Sep-12	3.648	11	0	15	1	76847.89023	0.766	51201	0.0081	39627.54805	0	0	0	1	2.48490665	10.58730505	2.772588722	0.693147181	0	0	-9602.037974	692.8068108
48453001849	9	1875	9	2012	Sep-12	3.648	8	0	8	4	115176.6979	0.906	53986	0.0361	20990.04425	0	0	0	1	2.197224577	9.951851161	2.197224577	1.609437912	0	0	0.071215634	252.3389684
48453001850	9	1876	9	2012	Sep-12	3.648	3	0	1	1	44082.06306	0.854	39048	0.0083	69898.58464	0	0	0	1	1.386294361	11.15481499	0.693147181	0.693147181	0	0	-10106.43654	398.3510016
48453001851	9	1877	9	2012	Sep-12	3.648	4	0	1	0	53665.36094	0.739	53299	0.013	33067.17414	0	0	0	1	1.609437912	10.40632659	0.693147181	0	0	0	-10049.00944	372.4531345
48453001853	9	1878	9	2012	Sep-12	3.648	0	0	0	0	6303.42326	0.85	84028	0	53879.39666	0	0	0	1	0	10.89452199	0	0	0	0	-2979.143976	33.34176474
48453001854	9	1879	9	2012	Sep-12	3.648	3	0	0	0	19108.5384	0.73	51694	0	947.880152	0	0	0	1	1.386294361	6.855282502	0	0	0	0	-1170.198181	100.9276412
48453001855	9	1880	9	2012	Sep-12	3.648	10	0	1	0	101278.721	0.737	73557	0.0199	20880.95205	0	0	0	1	2.397895273	9.946640527	0.693147181	0	0	0	0.072262151	339.6394961
48453001856	9	1881	9	2012	Sep-12	3.648	9	0	10	0	30807.48694	0.689	75066	0.0079	2665.722703	0	0	0	1	2.302585093	7.888605545	2.397895273	0	0	0	-3925.962897	170.4454609
48453001857	9	1882	9	2012	Sep-12	3.648	7	0	3	1	55591.4783	0.786	64763	0	21100.28513	0	0	0	1	2.079441542	9.957089224	1.386294361	0.693147181	0	0	-12936.17748	369.7192275
48453001858	9	1883	9	2012	Sep-12	3.648	8	0	5	0	87379.84169	0.768	97938	0.0053	13745.70083	0	0	0	1	2.197224577	9.528554135	1.791759469	0	0	0	0.023615833	307.4948886
48453001859	9	1884	9	2012	Sep-12	3.648	1	0	3	0	5375.485951	0.8	92344	0	590.9736438	0	0	0	1	0.693147181	6.383462113	1.386294361	0	0	0	-588.195659	0.495506721
48453001860	9	1885	9	2012	Sep-12	3.648	1	0	0	0	27781.02355	0.808	47862	0.0631	57060.48775	0	0	0	1	0.693147181	10.9518847	0	0	0	0	-4104.116618	252.9116855
48453001861	9	1886	9	2012	Sep-12	3.648	1	0	0	0	21129.85008	0.801	74292	0.03	75388.13081	0	0	0	1	0.693147181	11.23041839	0	0	0	0	-3355.402413	199.8576598
48453001862	9	1887	9	2012	Sep-12	3.648	2	0	1	0	16197.84979	0.75	84947	0	38541.88634	0	0	0	1	1.098612289	10.55952683	0.693147181	0	0	0	-1228.814081	-22.4261874
48453001863	9	1888	9	2012	Sep-12	3.648	3	0	2	0	24627.88649	0.767	30596	0.0473	73452.25907	0	0	0	1	1.386294361	11.20440455	1.098612289	0	0	0	-4561.717057	167.2370405
48453001864	9	1889	9	2012	Sep-12	3.648	8	0	2	0	15632.58144	0.794	46135	0	15997.00697	0	0	0	1	2.197224577	9.680219429	1.098612289	0	0	0	-4373.960727	82.28251762
48453001901	9	1890	9	2012	Sep-12	3.648	10	0	7	3	16218.99304	0.818	66581	0.0272	36981.01983	0	0	0	1	2.397895273	10.51818712	2.079441542	1.386294361	0	0	-5285.194151	66.45656028
48453001908	9	1891	9	2012	Sep-12	3.648	7	0	7	1	24465.21033	0.612	77862	0.0082	7105.317746	0	0	0	1	2.079441542	8.868739491	2.079441542	0.693147181	0	0	-6444.07396	122.2732712
48453001910	9	1892	9	2012	Sep-12	3.648	21	0	16	3	34678.81327	0.638	103750	0.0029	17139.24927	0	0	0	1	3.091042453	9.749184735	2.833213344	1.386294361	0	0	-3003.092385	165.5463948
48453001911	9	1893	9	2012	Sep-12	3.648	1	0	0	0	17358.74993	0.9	55526	0.0205	25026.39279	0	0	0	1	0.693147181	10.12772622	0	0	0	0	-64.92861516	64.34051119
48453001912	9	1894	9	2012	Sep-12	3.648	3	0	2	2	18259.41737	0.571	144563	0	7216.918042	0	0	0	1	1.386294361	8.88432183	1.098612289	1.098612289	0	0	0.02630899	43.05914908
48453001913	9	1895	9	2012	Sep-12	3.648	3	0	1	0	6114.268624	0.612	209479	0	10868.69149	0	0	0	1	1.386294361	9.293733598	0.693147181	0	0	0	-2351.230002	51.91430121
48453001914	9	1896	9	2012	Sep-12	3.648	0	0	0	4	335.7848873	0.757	85792	0.0104	12499.82848	0	0	0	1	0	9.433550199	0	1.609437912	0	0	-2807.409443	-71.38842654
48453001915	9	1897	9	2012	Sep-12	3.648	7	0	3	0	9691.829945	0.591	52356	0.0203	9232.909979	0	0	0	1	2.079441542	9.130637854	1.386294361	0	0	0	-4257.236191	-149.6632635
48453001916	9	1898	9	2012	Sep-12	3.648	10	0	10	0	12539.3433	0.579	180987	0	6936.637361	0	0	0	1	2.397895273	8.844716558	2.397895273	0	0	0	-1421.418106	20.84485694
48453001917	9	1899	9	2012	Sep-12	3.648	7	0	7	1	8602.055422	0.703	156149	0	15845.69096	0	0	0	1	2.079441542	9.670715985	2.079441542	0.693147181	0	0	-3064.252467	9.540118545
48453001918	9	1900	9	2012	Sep-12	3.648	11	0	4	0	10730.45818	0.534	148654	0	7614.209898	0	0	0	1	2.48490665	8.937902829	1.609437912	0	0	0	-826.0318705	-95.61188857
48453001919	9	1901	9	2012	Sep-12	3.648	2	0	1	0	11034.77856	0.611	148333	0.0137	24244.50271	0	0	0	1	1.098612289	10.09598642	0.693147181	0	0	0	-4952.015885	52.7504401
48453002002	9	1902	9	2012	Sep-12	3.648	1	0	1	0	2004.440157	0.826	68750	0.0238	49867.22293	0	0	0	1	0.693147181	10.81713926	0.693147181	0	0	0	-2154.262097	-79.00329265
48453002003	9	1903	9	2012	Sep-12	3.648	5	0	10	4	35772.08847	0.689	43887	0.055	50903.88149	0	0	0	1	1.791759469	10.8377141	2.397895273	1.609437912	0	0	-6270.432444	303.8628366
48453002004	9	1904	9	2012	Sep-12	3.648	3	0	1	1	26121.40199	0.826	30264	0.1254	64506.20116	0	0	0	1	1.386294361	11.07453214	0.693147181	0.693147181	0	0	-5892.887625	163.1276102
48453002005	9	1905	9	2012	Sep-12	3.648	2	0	3	2	22504.22734	0.824	39583	0.1079	80867.06585	0	0	0	1	1.098612289	11.30057429	1.386294361	1.098612289	0	0	-3232.788697	166.9024114
48453002104	9	1906	9	2012	Sep-12	3.648	2	0	1	1	31746.23741	0.73	57500	0.0697	70467.00703	0	0	0	1	1.098612289	11.16291408	0.693147181	0.693147181	0	0	-1410.994069	323.1329956
48453002105	9	1907	9	2012	Sep-12	3.648	15	0	11	4	85283.42651	0.734	26639	0.1058	77052.25706	0	0	0	1	2.772588722	11.25225211	2.48490665	1.609437912	0	0	-6778.489013	776.064851
48453002106	9	1908	9	2012	Sep-12	3.648	0	0	0	0	24457.79969	0.658	55590	0.017	57342.46885	0	0	0	1	0	10.95681423	0	0	0	0	-1197.16699	233.3265998
48453002107	9	1909	9	2012	Sep-12	3.648	2	0	2	0	28061.09507	0.59	40759	0.0096	39781.90561	0	0	0	1	1.098612289	10.59119259	1.098612289	0	0	0	-1827.123639	278.9323666
48453002108	9	1910	9	2012	Sep-12	3.648	4	0	6	3	50569.67352	0.622	29770	0.0656	36283.93838	0	0	0	1	1.609437912	10.49915801	1.945910149	1.386294361	0	0	-4325.020362	562.2690827
48453002109	9	1911	9	2012	Sep-12	3.648	4	0	4	5	29704.35288	0.598	34421	0.0808	33920.37822	0	0	0	1	1.609437912	10.43180072	1.609437912	1.791759469	0	0	-4586.771545	281.8976121
48453002110	9	1912	9	2012	Sep-12	3.648	0	0	0	1	27249.87444	0.558	31589	0.1161	34904.09269	0	0	0	1	0	10.46038802	0	0.693147181	0	0	-2668.719425	260.6388048
48453002111	9	1913	9	2012	Sep-12	3.648	9	0	6	2	26411.07776	0.613	32978	0.0778	17326.7096	0	0	0	1	2.302585093	9.76006221	1.945910149	1.098612289	0	0	-8484.711152	167.7800838
48453002112	9	1914	9	2012	Sep-12	3.648	1	0	9	0	31984.01107	0.79	36003	0.1412	82850.6329	0	0	0	1	0.693147181	11.32480673	2.302585093	0	0	0	-2925.739592	339.4476557
48453002113	9	1915	9	2012	Sep-12	3.648	7	0	4	0	13766.0224	0.706	58393	0.0194	48736.31029	0	0	0	1	2.079441542	10.79420014	1.609437912	0	0	0	-2821.425919	117.6272161
48453002201	9	1916	9	2012	Sep-12	3.648	5	0	7	2	16877.56265	0.684	37159	0.0215	9173.193867	0	0	0	1	1.791759469	9.124149807	2.079441542	1.098612289	0	0	-1112.330729	110.9764223
48453002202	9	1917	9	2012	Sep-12	3.648	8	0	4	1	67619.2153	0.63	30032	0.0393	20169.75351	0	0	0	1	2.197224577	9.911988988	1.609437912	0.693147181	0	0	0.047525464	663.7030609
48453002207	9	1918	9	2012	Sep-12	3.648	9	0	9	0	35327.16456	0.801	51103	0.0698	3245.042701	0	0	0	1	2.302585093	8.085191903	2.302585093	0	0	0	-4522.297441	292.9183439
48453002208	9	1919	9	2012	Sep-12	3.648	10	0	9	4	38499.58976	0.541	35757	0.0163	15246.2438	0	0	0	1	2.397895273	9.632154031	2.302585093	1.609437912	0	0	-3773.065972	316.9290166
48453002209	9	1920	9	2012	Sep-12	3.648	10	0	6	0	36626.46374	0.696	50954	0.0187	2948.865807	0	0	0	1	2.397895273	7.989514959	1.945910149	0	0	0	-3205.053962	186.2784796
48453002210	9	1921	9	2012	Sep-12	3.648	2	0	1	0	347.984754	0.664	49949	0.0401	1089.618583	0	0	0	1	1.098612289	6.994500322	0.693147181	0	0	0	-540.4180703	-51.15095841
48453002211	9	1922	9	2012	Sep-12	3.648	5	0	4	0	14925.79515	0.787	44795	0	8412.708357	0	0	0	1	1.791759469	9.037617602	1.609437912	0	0	0	-318.0747173	118.6578286
48453002212	9	1923	9	2012	Sep-12	3.648	3	0	1	0	1587.918382	0.776	56953	0.0376	606.2148502	0	0	0	1	1.386294361	6.408882683	0.693147181	0	0	0	-1234.946324	-6.449912492
48453002304	9	1924	9	2012	Sep-12	3.648	10	0	14	14	41849.15919	0.831	34786	0.2305	70084.8788	0	0	0	1	2.397895273	11.15747661	2.708050201	2.708050201	0	0	-7269.906864	340.6639301
48453002307	9	1925	9	2012	Sep-12	3.648	27	0	14	4	50936.5465	0.878	32891	0.0495	72713.2213	0	0	0	1	3.33220451	11.19429226	2.708050201	1.609437912	0	0	0.015855338	440.812888
48453002308	9	1926	9	2012	Sep-12	3.648	7	0	7	4	71519.34765	0.655	37456	0.0702	50770.8913	0	0	0	1	2.079441542	10.83509816	2.079441542	1.609437912	0	0	-7993.447065	532.1385803
48453002310	9	1927	9	2012	Sep-12	3.648	6	0	2	1	9093.362703	0.672	24776	0.0358	4342.682064	0	0	0	1	1.945910149	8.376477669	1.098612289	0.693147181	0	0	-5494.365817	64.70883776
48453002312	9	1928	9	2012	Sep-12	3.648	6	0	6	1	47800.02217	0.689	29500	0.0175	40051.27658	0	0	0	1	1.945910149	10.59794079	1.945910149	0.693147181	0	0	-3718.316312	412.790306
48453002313	9	1929	9	2012	Sep-12	3.648	3	0	5	2	20222.23831	0.801	32965	0.0944	53101.52821	0	0	0	1	1.386294361	10.87997982	1.791759469	1.098612289	0	0	-4210.281436	152.178206
48453002314	9	1930	9	2012	Sep-12	3.648	3	0	3	3	17405.67311	0.852	28689	0.0967	53877.92388	0	0	0	1	1.386294361	10.89449466	1.386294361	1.386294361	0	0	-2279.270899	106.1842113
48453002315	9	1931	9	2012	Sep-12	3.648	1	0	1	1	18425.45615	0.839	30642	0.2377	192051.9796	0	0	0	1	0.693147181	12.16552655	0.693147181	0.693147181	0	0	-627.9337118	152.4859655
48453002316	9	1932	9	2012	Sep-12	3.648	8	0	5	5	31773.8636	0.849	25654	0.1261	238488.0438	0	0	0	1	2.197224577	12.38207865	1.791759469	1.791759469	0	0	-2629.832478	242.9889065
48453002317	9	1933	9	2012	Sep-12	3.648	5	0	4	1	7742.128373	0.677	16073	0.0991	41248.82007	0	0	0	1	1.791759469	10.62740203	1.609437912	0.693147181	0	0	-4084.306804	44.12159669
48453002318	9	1934	9	2012	Sep-12	3.648	4	0	4	4	42285.3385	0.703	29112	0.0556	127024.3432	0	0	0	1	1.609437912	11.7521419	1.609437912	1.609437912	0	0	-6315.347828	451.8132039
48453002319	9	1935	9	2012	Sep-12	3.648	2	0	0	0	1193.550143	0.008	77265	0	48655.54838	0	1	0	1	1.098612289	10.79254168	0	0	0	0	-983.7560453	15.22023638
48453002402	9	1936	9	2012	Sep-12	3.648	7	0	6	9	69394.8646	0.775	42175	0.0557	49460.63753	0	0	0	1	2.079441542	10.80895265	1.945910149	2.302585093	0	0	-12603.32884	618.3192289
48453002403	9	1937	9	2012	Sep-12	3.648	7	0	4	5	16457.14278	0.832	44493	0	26852.73083	0	0	0	1	2.079441542	10.19816004	1.609437912	1.791759469	0	0	-5967.052161	49.09406766
48453002407	9	1938	9	2012	Sep-12	3.648	7	0	0	2	21972.48336	0.753	78554	0.0326	8893.841272	0	0	0	1	2.079441542	9.093226755	0	1.098612289	0	0	-161.2133468	35.13735594
48453002409	9	1939	9	2012	Sep-12	3.648	2	0	3	3	13262.89814	0.803	48164	0.0042	65087.20028	0	0	0	1	1.098612289	11.08349856	1.386294361	1.386294361	0	0	-724.43993	97.23634398
48453002410	9	1940	9	2012	Sep-12	3.648	5	0	4	4	18945.36191	0.772	34758	0.0677	90990.81395	0	0	0	1	1.791759469	11.41852482	1.609437912	1.609437912	0	0	-3863.542805	159.9681138
48453002411	9	1941	9	2012	Sep-12	3.648	19	0	12	5	52161.54447	0.726	36168	0.004	43211.67593	0	0	0	1	2.995732274	10.67388916	2.564949357	1.791759469	0	0	-5715.55017	368.0932375
48453002412	9	1942	9	2012	Sep-12	3.648	0	0	0	0	24087.06013	0.664	47232	0.0177	115908.0725	0	0	0	1	0	11.6605613	0	0	0	0	-3743.655969	245.8290972
48453002413	9	1943	9	2012	Sep-12	3.648	1	0	1	1	26254.27384	0.714	29968	0.0137	99470.41517	0	0	0	1	0.693147181	11.5076256	0.693147181	0.693147181	0	0	-1580.528341	246.0406554
48453002419	9	1944	9	2012	Sep-12	3.648	10	0	6	3	36216.5773	0.833	29115	0.0832	84047.49852	0	0	0	1	2.397895273	11.33914927	1.945910149	1.386294361	0	0	-3232.177567	324.8813066
48453002421	9	1945	9	2012	Sep-12	3.648	12	0	18	3	89031.72216	0.864	55881	0.0447	23503.54616	0	0	0	1	2.564949357	10.06494914	2.944438979	1.386294361	0	0	-21905.00565	688.9025799
48453002422	9	1946	9	2012	Sep-12	3.648	9	0	11	3	37872.92505	0.756	36419	0.0622	36381.46533	0	0	0	1	2.302585093	10.50184222	2.48490665	1.386294361	0	0	-8375.585031	326.4954551
48453002423	9	1947	9	2012	Sep-12	3.648	1	0	1	1	12281.88023	0.782	59897	0.039	64263.31329	0	0	0	1	0.693147181	11.07075975	0.693147181	0.693147181	0	0	-5202.057377	107.1425087
48453002424	9	1948	9	2012	Sep-12	3.648	4	0	4	1	14423.56762	0.727	44401	0.0796	34716.90059	0	0	0	1	1.609437912	10.4550107	1.609437912	0.693147181	0	0	-2918.315731	110.048914
48453002425	9	1949	9	2012	Sep-12	3.648	1	0	0	0	1066.411612	0.783	71848	0.0231	38742.02801	0	0	0	1	0.693147181	10.5647061	0	0	0	0	-2121.80396	-61.73958626
48453002426	9	1950	9	2012	Sep-12	3.648	4	0	1	1	22295.71242	0.81	54159	0	14022.96647	0	0	0	1	1.609437912	9.548523036	0.693147181	0.693147181	0	0	-3569.251171	150.0757301
48453002427	9	1951	9	2012	Sep-12	3.648	7	1	0	7	65316.84203	0.645	41199	0.0464	64436.36367	0	0	0	1	2.079441542	11.07344893	0	2.079441542	0.693147181	0	-6307.013679	653.0436691
48453002428	9	1952	9	2012	Sep-12	3.648	2	0	1	0	9067.971488	0.749	54575	0	8592.412279	0	0	0	1	1.098612289	9.058751175	0.693147181	0	0	0	-3605.263712	-38.88358048
48453002429	9	1953	9	2012	Sep-12	3.648	8	0	3	0	9624.220915	0.777	37460	0	7101.569237	0	0	0	1	2.197224577	8.868211862	1.386294361	0	0	0	-2242.970845	64.99964866
48453002430	9	1954	9	2012	Sep-12	3.648	0	0	0	0	17153.41036	0.736	41619	0	43302.8456	0	0	0	1	0	10.67599672	0	0	0	0	-1791.393103	196.269812
48453002431	9	1955	9	2012	Sep-12	3.648	13	0	4	3	63584.55713	0.812	59398	0.0034	9649.879581	0	0	0	1	2.63905733	9.174804338	1.609437912	1.386294361	0	0	-13645.53018	445.0730777
48453002432	9	1956	9	2012	Sep-12	3.648	4	0	1	0	10477.58136	0.62	37500	0.0348	1267.410378	0	0	0	1	1.609437912	7.145519725	0.693147181	0	0	0	-3063.83964	46.45810032
48453002433	9	1957	9	2012	Sep-12	3.648	18	0	20	0	21822.56365	0.743	59906	0.015	2155.752734	0	0	0	1	2.944438979	7.676359006	3.044522438	0	0	0	-3043.911455	146.9341658
48453002434	9	1958	9	2012	Sep-12	3.648	3	0	1	0	68.82139272	0.629	56677	0	878.9177214	0	0	0	1	1.386294361	6.779828405	0.693147181	0	0	0	-1014.008108	-29.30758096
48453002435	9	1959	9	2012	Sep-12	3.648	14	0	7	0	31024.64096	0.676	46033	0.0058	3823.566149	0	0	0	1	2.708050201	8.249200315	2.079441542	0	0	0	0.082865622	160.6869761
48453002436	9	1960	9	2012	Sep-12	3.648	6	0	5	0	6467.486484	0.742	45714	0.0085	1116.602673	0	0	0	1	1.945910149	7.0189412	1.791759469	0	0	0	-2532.011994	47.05094799
48453002500	9	1961	9	2012	Sep-12	3.648	5	0	5	2	22157.77225	0.782	59392	0.0371	45447.27582	0	0	0	1	1.791759469	10.72433016	1.791759469	1.098612289	0	0	-4027.117784	65.54400989
48453980000	9	1962	9	2012	Sep-12	3.648	15	0	12	1	12820.5243	0	77265	0	315.4665593	0	1	0	1	2.772588722	5.757217578	2.564949357	0.693147181	0	0	-10049.19656	-178.7836405
48453000101	10	1963	10	2012	Oct-12	3.478	6	0	1	4	23833.07293	0.665	68939	0.0168	32504.51947	0	0	0	1	1.945910149	10.38916518	0.693147181	1.609437912	0	0	-5144.5066	125.0993
48453000102	10	1964	10	2012	Oct-12	3.478	2	0	2	5	3465.564803	0.604	143393	0.0233	12144.51551	0	0	0	1	1.098612289	9.404715287	1.098612289	1.791759469	0	0	-2998.840098	-37.80780672
48453000203	10	1965	10	2012	Oct-12	3.478	7	0	6	1	18643.71867	0.637	44083	0.0165	35731.49984	0	0	0	1	2.079441542	10.48381591	1.945910149	0.693147181	0	0	-3506.827592	58.51023313
48453000204	10	1966	10	2012	Oct-12	3.478	8	0	6	1	32634.66699	0.697	48494	0.036	45278.45291	0	0	0	1	2.197224577	10.72060863	1.945910149	0.693147181	0	0	-8380.52075	143.1670772
48453000205	10	1967	10	2012	Oct-12	3.478	3	0	4	0	10607.81032	0.832	44375	0.0771	62226.05654	0	0	0	1	1.386294361	11.03854518	1.609437912	0	0	0	-2588.05265	-55.79753212
48453000206	10	1968	10	2012	Oct-12	3.478	3	0	5	1	17297.33635	0.716	61354	0.0291	60656.67786	0	0	0	1	1.386294361	11.0130015	1.791759469	0.693147181	0	0	-4177.6295	79.41608657
48453000302	10	1969	10	2012	Oct-12	3.478	10	0	19	5	13317.84803	0.717	32731	0.0754	72756.43487	0	0	0	1	2.397895273	11.19488638	2.995732274	1.791759469	0	0	-7388.261547	-75.70495821
48453000304	10	1970	10	2012	Oct-12	3.478	4	0	3	2	10278.92698	0.803	41229	0.0616	75920.53059	0	0	0	1	1.609437912	11.23745559	1.386294361	1.098612289	0	0	-3287.998641	20.09529637
48453000305	10	1971	10	2012	Oct-12	3.478	4	0	2	3	13708.79103	0.826	37734	0.0277	62264.89041	0	0	0	1	1.609437912	11.03916905	1.098612289	1.386294361	0	0	-4097.757009	87.85101377
48453000306	10	1972	10	2012	Oct-12	3.478	9	0	12	2	49339.27107	0.782	64211	0.0332	18311.85977	0	0	0	1	2.302585093	9.815358812	2.564949357	1.098612289	0	0	0.018493621	83.9291814
48453000307	10	1973	10	2012	Oct-12	3.478	10	0	5	3	19730.88837	0.796	60942	0.0122	39586.87599	0	0	0	1	2.397895273	10.58627819	1.791759469	1.386294361	0	0	-2078.918983	164.8123034
48453000401	10	1974	10	2012	Oct-12	3.478	15	0	19	2	1469.943369	0.754	39469	0.0503	40654.54565	0	0	0	1	2.772588722	10.61289053	2.995732274	1.098612289	0	0	-7661.489863	-428.4315585
48453000402	10	1975	10	2012	Oct-12	3.478	14	0	10	1	13829.58639	0.741	37692	0.0794	48571.54036	0	0	0	1	2.708050201	10.79081364	2.397895273	0.693147181	0	0	-2064.440124	52.44993762
48453000500	10	1976	10	2012	Oct-12	3.478	5	0	4	0	6419.98141	0.737	32472	0.0785	113230.9059	0	0	0	1	1.791759469	11.63719326	1.609437912	0	0	0	-3326.294896	-35.89508962
48453000601	10	1977	10	2012	Oct-12	3.478	5	0	5	2	93.20865451	0.294	6458	0.038	239246.1909	0	0	0	1	1.791759469	12.38525257	1.791759469	1.098612289	0	0	-5070.746712	-1027.504943
48453000603	10	1978	10	2012	Oct-12	3.478	5	0	3	3	8091.707736	0.397	6832	0.0691	272850.8866	0	0	0	1	1.791759469	12.51668439	1.386294361	1.386294361	0	0	-3703.542443	-175.5685268
48453000604	10	1979	10	2012	Oct-12	3.478	4	0	3	0	4276.973599	0.408	9413	0.2178	224653.8852	0	0	0	1	1.609437912	12.32232066	1.386294361	0	0	0	-3220.417556	-205.4308072
48453000700	10	1980	10	2012	Oct-12	3.478	17	0	13	3	32156.55278	0.689	39018	0.0853	21498.51353	0	0	0	1	2.890371758	9.975785587	2.63905733	1.386294361	0	0	-11613.0346	23.90273089
48453000801	10	1981	10	2012	Oct-12	3.478	2	0	0	2	16858.45032	0.572	40536	0.0744	32301.42279	0	0	0	1	1.098612289	10.38289752	0	1.098612289	0	0	-1058.583638	91.79393658
48453000802	10	1982	10	2012	Oct-12	3.478	2	0	4	1	25283.48421	0.714	23023	0.1959	56613.90259	0	0	0	1	1.098612289	10.94402753	1.609437912	0.693147181	0	0	-1946.937855	244.072342
48453000803	10	1983	10	2012	Oct-12	3.478	11	0	8	5	9999.416969	0.712	50114	0.0805	41841.83812	0	0	0	1	2.48490665	10.64167593	2.197224577	1.791759469	0	0	-1939.289621	35.82332444
48453000804	10	1984	10	2012	Oct-12	3.478	6	0	3	0	20428.31682	0.666	31492	0.1105	61249.31068	0	0	0	1	1.945910149	11.0227242	1.386294361	0	0	0	-1452.208851	169.1040362
48453000901	10	1985	10	2012	Oct-12	3.478	12	0	9	3	8322.372643	0.686	40556	0.045	63563.27297	0	0	0	1	2.564949357	11.05980685	2.302585093	1.386294361	0	0	-385.3272462	-12.31291152
48453000902	10	1986	10	2012	Oct-12	3.478	18	0	12	11	48184.75006	0.639	33634	0.0584	49028.71333	0	0	0	1	2.944438979	10.80018179	2.564949357	2.48490665	0	0	-13086.45892	236.7946863
48453001000	10	1987	10	2012	Oct-12	3.478	8	2	7	3	11264.41593	0.629	29286	0.0524	42946.80066	0	0	0	1	2.197224577	10.66774072	2.079441542	1.386294361	1.098612289	0	-2507.408524	-22.29146839
48453001100	10	1988	10	2012	Oct-12	3.478	41	0	32	41	39221.01376	0.679	91774	0.0518	44685.69949	0	0	0	1	3.737669618	10.70743119	3.496507561	3.737669618	0	0	-32340.72128	-674.9010125
48453001200	10	1989	10	2012	Oct-12	3.478	15	0	13	21	30053.2454	0.835	62338	0.0255	47115.60415	0	0	0	1	2.772588722	10.76038075	2.63905733	3.091042453	0	0	-6226.092449	-16.88219663
48453001303	10	1990	10	2012	Oct-12	3.478	8	0	5	6	18784.74088	0.842	82560	0.0162	40004.22987	0	0	0	1	2.197224577	10.59676547	1.791759469	1.945910149	0	0	0.027396081	-91.13610243
48453001304	10	1991	10	2012	Oct-12	3.478	5	0	2	2	11318.93488	0.826	57083	0	56221.09837	0	0	0	1	1.791759469	10.93706517	1.098612289	1.098612289	0	0	-3198.541991	21.13163567
48453001305	10	1992	10	2012	Oct-12	3.478	13	0	10	12	19467.72393	0.78	63883	0.0407	49561.39267	0	0	0	1	2.63905733	10.81098761	2.397895273	2.564949357	0	0	-12362.01132	-150.2935354
48453001307	10	1993	10	2012	Oct-12	3.478	4	0	2	3	18345.26116	0.791	38198	0.0575	55380.38114	0	0	0	1	1.609437912	10.92199874	1.098612289	1.386294361	0	0	-1141.206236	88.05572011
48453001308	10	1994	10	2012	Oct-12	3.478	16	0	13	5	28600.23023	0.787	45242	0.111	59593.14217	0	0	0	1	2.833213344	10.99531256	2.63905733	1.791759469	0	0	-3658.413432	180.0728151
48453001401	10	1995	10	2012	Oct-12	3.478	1	0	1	0	13171.16934	0.786	68458	0.0195	59458.88963	0	0	0	1	0.693147181	10.99305724	0.693147181	0	0	0	-835.5575941	-5.005023413
48453001402	10	1996	10	2012	Oct-12	3.478	4	0	2	4	5839.147822	0.84	56016	0.0272	56611.8615	0	0	0	1	1.609437912	10.94399147	1.098612289	1.609437912	0	0	-2642.616998	11.9635012
48453001403	10	1997	10	2012	Oct-12	3.478	18	0	6	1	2687.186049	0.867	39496	0.0926	46027.44158	0	0	0	1	2.944438979	10.73701478	1.945910149	0.693147181	0	0	-2359.431321	-28.57919166
48453001501	10	1998	10	2012	Oct-12	3.478	1	0	0	0	14461.41436	0.714	66295	0.0022	37764.81714	0	0	0	1	0.693147181	10.53915966	0	0	0	0	-4911.339045	-63.32709698
48453001503	10	1999	10	2012	Oct-12	3.478	9	0	5	4	56842.29443	0.813	45398	0.1196	30817.8923	0	0	0	1	2.302585093	10.33588317	1.791759469	1.609437912	0	0	-11836.62746	327.9189183
[truncated: 6,721 more rows]
